# Supplementary material for: Genome-wide association study of delay discounting identifies 11 loci and reveals transdiagnostic associations across mental and physical health
Source: Mol Psychiatry. 2025 Nov 25;31(4):2081–93. doi: 10.1038/s41380-025-03356-8 (PMC12999501; doi:10.1038/s41380-025-03356-8)
Supplement: Supplementary file 1 — Supplementary Table Top Independent SNPs [file 41380_2025_3356_MOESM1_ESM.csv]

snpid	chr	bp	A2	A1	EAF	INFO	pvalue	effect	se	zscore
rs1487446	chr6	98565212	C	T	0.52267	0.994	1.2e-14	-0.028	0.004	-7.714
rs3020805	chr16	28618071	C	G	0.3827	0.788	4.7e-11	0.03	0.005	6.579
rs114841229	chr4	79646162	C	T	0.03396	0.914	5.7e-10	-0.066	0.011	-6.199
rs10146424	chr14	23438980	G	T	0.61014	0.971	9.9e-10	-0.023	0.004	-6.111
rs2675609	chr10	63636531	C	T	0.37533	0.997	3.5e-09	0.022	0.004	5.909
rs12921753	chr16	30018720	C	T	0.38968	0.991	1.8e-08	0.021	0.004	5.629
rs57823886	chr19	14198018	A	G	0.78982	0.91	3e-08	0.026	0.005	5.543
rs6542847	chr2	99573471	A	G	0.49852	0.984	3.7e-08	0.02	0.004	5.504
rs200516372	chr3	141202983	A	G	0.05094	0.798	4e-08	0.051	0.009	5.489
rs6761390	chr2	100106797	A	C	0.57562	0.977	5.3e-08	-0.02	0.004	-5.442
rs17199964	chr4	102707791	A	G	0.9228	0.922	5.6e-08	-0.039	0.007	-5.431
rs11172142	chr12	57680101	A	T	0.76705	0.984	5.7e-08	-0.024	0.004	-5.428
rs2022864	chr1	98493785	A	G	0.15141	0.978	1.2e-07	0.027	0.005	5.294
rs6721975	chr2	5832667	C	T	0.22827	0.913	2.4e-07	-0.023	0.005	-5.162
rs75129901	chr12	67005323	C	T	0.93439	0.913	2.6e-07	0.04	0.008	5.151
rs61781393	chr1	40087764	A	G	0.78092	0.971	2.8e-07	-0.023	0.004	-5.135
rs200816841	chr5	152799722	A	T	0.05541	0.98	4.1e-07	-0.041	0.008	-5.063
rs10747026	chr9	80585148	A	C	0.68248	0.928	4.3e-07	-0.021	0.004	-5.055
rs6748968	chr2	237029658	C	T	0.30648	0.968	5.7e-07	0.02	0.004	4.999
rs2581460	chr4	41980120	C	G	0.7473	0.941	6.1e-07	-0.022	0.004	-4.988
rs77863623	chr6	129656837	A	G	0.92394	0.996	6.4e-07	0.035	0.007	4.978
rs2165447	chr1	163758080	A	T	0.5262	0.934	6.6e-07	0.019	0.004	4.973
rs1112544	chr15	55119537	A	G	0.48144	0.987	6.6e-07	-0.018	0.004	-4.972
rs55645972	chr19	13691727	A	G	0.06205	0.955	7e-07	0.038	0.008	4.96
rs10811525	chr9	21288176	A	G	0.59921	0.917	7.3e-07	0.019	0.004	4.954
rs60427825	chr1	73852274	A	T	0.58211	0.984	7.5e-07	-0.019	0.004	-4.949
rs8001146	chr13	51987338	G	T	0.84281	0.988	7.9e-07	0.025	0.005	4.939
rs32606	chr5	11485488	C	T	0.51719	0.938	9.5e-07	-0.019	0.004	-4.902
rs6919966	chr6	128306769	C	T	0.40277	0.978	1.1e-06	-0.018	0.004	-4.87
rs6756694	chr2	8698473	A	T	0.01887	0.958	1.2e-06	-0.066	0.014	-4.857
rs6736421	chr2	9870060	A	G	0.69799	0.948	1.3e-06	0.02	0.004	4.839
rs62385163	chr5	139670591	C	G	0.35058	0.949	1.3e-06	0.019	0.004	4.838
rs2729989	chr8	33980486	C	T	0.15598	0.945	1.3e-06	0.025	0.005	4.846
rs56177308	chr12	2402990	A	T	0.02931	0.874	1.3e-06	-0.057	0.012	-4.841
rs60072842	chr4	48480824	A	C	0.20247	0.969	1.6e-06	0.022	0.005	4.801
rs6897922	chr5	179585792	A	G	0.77576	0.996	1.6e-06	-0.021	0.004	-4.801
rs8044992	chr16	24811207	C	T	0.71444	0.979	1.6e-06	0.02	0.004	4.802
rs235887	chr1	171570274	C	T	0.1872	0.94	2e-06	0.023	0.005	4.752
rs78318012	chr16	22923693	C	T	0.92008	0.928	2e-06	-0.033	0.007	-4.753
rs2305191	chr10	103560333	C	T	0.40004	0.945	2.1e-06	0.018	0.004	4.747
rs2484127	chr1	39562795	C	T	0.3506	0.918	2.3e-06	-0.019	0.004	-4.726
rs6541349	chr1	93787867	C	T	0.8387	0.992	2.5e-06	-0.023	0.005	-4.709
rs12685980	chr9	74609500	A	T	0.76778	0.919	2.6e-06	-0.021	0.005	-4.699
rs8029154	chr15	22835646	A	G	0.89821	0.974	2.6e-06	-0.029	0.006	-4.698
rs6711584	chr2	104421692	A	G	0.55433	0.961	2.8e-06	-0.018	0.004	-4.687
rs6709363	chr2	141192308	G	T	0.92109	0.922	2.8e-06	0.033	0.007	4.688
rs17683509	chr19	18306990	C	G	0.66876	0.977	2.8e-06	0.018	0.004	4.686
rs10955753	chr8	116562169	A	C	0.44549	0.971	3e-06	-0.017	0.004	-4.673
rs1179446	chr12	120797128	A	G	0.29986	0.953	3.2e-06	-0.019	0.004	-4.656
rs115488316	chr5	5524078	A	C	0.99635	0.726	3.4e-06	0.167	0.036	4.644
rs186135132	chr4	66313435	A	C	0.99557	0.821	3.5e-06	-0.145	0.031	-4.641
rs4442583	chr12	118805719	G	T	0.18114	0.991	3.7e-06	0.022	0.005	4.625
rs12910558	chr15	75396809	C	T	0.34698	0.938	3.8e-06	0.018	0.004	4.621
rs9820673	chr3	153437486	C	T	0.57664	0.976	4e-06	0.017	0.004	4.61
rs201081507	chr4	102681041	A	G	0.05836	0.826	4.1e-06	0.04	0.009	4.607
rs4680564	chr3	159863976	A	G	0.40745	0.976	4.2e-06	0.017	0.004	4.599
rs117459939	chr10	62710005	C	T	0.96731	0.956	4.3e-06	0.049	0.011	4.598
rs77147145	chr1	73828135	A	G	0.96532	0.947	4.4e-06	-0.047	0.01	-4.589
rs58529061	chr7	7276104	C	T	0.83352	0.995	4.7e-06	-0.023	0.005	-4.576
rs112486364	chr1	10049448	A	G	0.95787	0.976	4.9e-06	0.043	0.009	4.569
rs2693900	chr2	6239215	C	T	0.71795	0.972	4.9e-06	0.019	0.004	4.568
rs12614017	chr2	207092292	C	G	0.12132	0.991	5e-06	0.026	0.006	4.566
rs139088660	chr8	2960456	A	G	0.01061	0.704	5e-06	-0.098	0.022	-4.567
rs2950161	chr2	6263850	C	T	0.15116	0.97	5.1e-06	0.024	0.005	4.56
rs17673232	chr2	144860827	C	T	0.13488	0.937	5.1e-06	0.025	0.006	4.56
rs142481184	chr18	76440137	C	G	0.96405	0.951	5.1e-06	-0.046	0.01	-4.56
rs148824072	chr18	26002535	A	G	0.98726	0.967	5.2e-06	-0.076	0.017	-4.557
rs6713088	chr2	54345469	C	G	0.4522	0.977	5.4e-06	-0.017	0.004	-4.548
rs9539649	chr13	34646889	A	T	0.44072	0.979	5.4e-06	0.017	0.004	4.547
rs7544924	chr1	168861060	G	T	0.47419	0.98	5.6e-06	-0.017	0.004	-4.54
rs534605328	chr8	143299264	A	C	0.27634	0.686	5.9e-06	-0.022	0.005	-4.529
rs13392139	chr2	121578767	A	G	0.07152	0.973	6.1e-06	0.033	0.007	4.522
rs114512133	chr5	113946325	G	T	0.04586	0.913	6.2e-06	0.042	0.009	4.521
rs2183271	chr10	21957229	C	T	0.62863	0.978	6.2e-06	-0.017	0.004	-4.518
rs140942474	chr1	40107757	C	T	0.06369	0.833	6.3e-06	0.037	0.008	4.517
rs10510388	chr3	8257574	A	C	0.34478	0.965	6.3e-06	-0.018	0.004	-4.517
rs6780868	chr3	116423553	G	T	0.06489	0.835	6.3e-06	-0.037	0.008	-4.515
rs174541	chr11	61565908	C	T	0.65902	0.989	6.3e-06	0.017	0.004	4.517
rs76398398	chr3	1508250	C	T	0.06594	0.937	6.4e-06	-0.034	0.007	-4.514
rs17587706	chr11	107199658	C	T	0.14718	0.969	6.5e-06	-0.024	0.005	-4.51
rs2591177	chr2	155625840	A	G	0.88016	0.943	6.6e-06	0.026	0.006	4.505
rs2318773	chr1	29149899	A	G	0.75031	0.849	6.7e-06	-0.021	0.005	-4.503
rs544714718	chr2	207976896	C	T	0.99546	0.627	6.7e-06	-0.156	0.035	-4.504
rs7748635	chr6	98247390	A	C	0.52811	0.982	7e-06	-0.017	0.004	-4.493
rs2481920	chr10	90619695	A	G	0.44307	0.985	7e-06	0.017	0.004	4.494
rs79069174	chr13	75402555	C	T	0.97071	0.941	7.3e-06	0.05	0.011	4.484
rs62009152	chr15	78001011	C	T	0.74965	0.954	7.6e-06	0.019	0.004	4.475
rs6517047	chr21	32956366	C	G	0.18121	0.979	7.7e-06	0.021	0.005	4.474
rs7204454	chr16	82659194	C	G	0.35885	0.974	7.8e-06	0.017	0.004	4.47
rs4772075	chr13	99057648	A	G	0.4923	0.992	8.3e-06	0.016	0.004	4.456
rs62153700	chr2	96581338	C	T	0.28359	0.891	8.7e-06	0.019	0.004	4.448
rs78422605	chr5	109233763	C	G	0.81624	0.782	8.7e-06	-0.024	0.005	-4.447
rs12958365	chr18	40158411	A	G	0.02766	0.912	9e-06	-0.052	0.012	-4.44
rs1384441	chr1	199125493	C	G	0.18425	0.941	9.1e-06	-0.022	0.005	-4.436
rs35055700	chr19	31305016	C	T	0.86314	0.974	9.1e-06	0.024	0.005	4.437
rs2244166	chr2	207980844	A	G	0.8128	0.965	9.2e-06	-0.021	0.005	-4.436
rs10122315	chr9	23285273	A	C	0.78131	0.99	9.2e-06	-0.02	0.004	-4.435
rs2683913	chr3	112171587	A	G	0.81824	0.898	9.3e-06	-0.022	0.005	-4.433
rs11920019	chr3	23287914	C	G	0.64874	0.972	9.8e-06	-0.017	0.004	-4.421
rs12097268	chr1	2477358	A	T	0.5306	0.949	1e-05	-0.017	0.004	-4.417
rs828436	chr1	230505870	C	T	0.2294	0.955	1e-05	0.02	0.004	4.418
rs2937371	chr9	107826753	A	T	0.43187	0.962	1e-05	-0.017	0.004	-4.416
rs12795441	chr11	18667013	A	G	0.74211	0.967	1e-05	-0.019	0.004	-4.415
rs58434557	chr16	10216537	C	T	0.98708	0.99	1e-05	0.071	0.016	4.414
rs12447536	chr16	64681634	A	G	0.50224	0.978	1e-05	-0.016	0.004	-4.41
rs1907593	chr3	68376195	A	G	0.13469	0.949	1.1e-05	-0.024	0.006	-4.397
rs13077571	chr3	76625339	A	T	0.41724	0.959	1.1e-05	-0.017	0.004	-4.39
rs4909890	chr8	136147715	C	T	0.59777	0.932	1.1e-05	0.017	0.004	4.396
rs144699012	chr9	18671863	A	G	0.04599	0.963	1.1e-05	-0.039	0.009	-4.391
rs533395	chr10	107703478	C	G	0.20013	0.944	1.1e-05	-0.021	0.005	-4.39
rs740006	chr11	61557868	C	T	0.89607	0.935	1.1e-05	-0.027	0.006	-4.403
rs75122434	chr16	5822310	C	T	0.99084	0.951	1.1e-05	0.085	0.019	4.398
rs12972657	chr19	38028907	A	G	0.81241	0.923	1.1e-05	0.021	0.005	4.403
rs3104083	chr6	98895337	A	G	0.90656	0.757	1.2e-05	-0.031	0.007	-4.374
rs8015802	chr14	48066675	A	T	0.72539	0.99	1.2e-05	0.018	0.004	4.372
rs6668266	chr1	193584062	C	T	0.69941	0.95	1.3e-05	0.018	0.004	4.368
rs6545357	chr2	53827518	C	G	0.6455	0.983	1.3e-05	0.017	0.004	4.366
rs55844169	chr2	155645295	A	T	0.85602	0.912	1.3e-05	0.024	0.005	4.353
rs114187305	chr3	35322949	A	G	0.02046	0.945	1.3e-05	0.058	0.013	4.365
rs78898976	chr4	105171008	C	T	0.03113	0.945	1.3e-05	-0.046	0.011	-4.366
rs17296280	chr5	102360747	A	C	0.32422	0.915	1.3e-05	-0.018	0.004	-4.352
rs55683174	chr6	93322141	C	T	0.97796	0.953	1.3e-05	0.056	0.013	4.363
rs143776372	chr7	98010141	C	T	0.01053	0.92	1.3e-05	0.081	0.019	4.359
rs139026967	chr9	89751722	C	T	0.0191	0.957	1.3e-05	-0.061	0.014	-4.36
rs2816589	chr15	39474692	C	T	0.75452	0.954	1.3e-05	0.019	0.004	4.354
rs143381898	chr20	62425277	C	T	0.00994	0.703	1.3e-05	0.094	0.022	4.365
rs6709230	chr2	134761182	A	G	0.4677	0.965	1.4e-05	0.016	0.004	4.348
rs74612868	chr4	15044527	A	G	0.01663	0.93	1.4e-05	-0.063	0.014	-4.35
rs7913505	chr10	73992227	A	G	0.63882	0.953	1.4e-05	0.017	0.004	4.35
rs112402736	chr11	101405942	A	G	0.97593	0.905	1.4e-05	-0.054	0.012	-4.351
rs28680649	chr12	132676878	C	T	0.48656	0.969	1.4e-05	-0.016	0.004	-4.344
rs34424116	chr17	80836559	G	T	0.16667	0.996	1.4e-05	0.021	0.005	4.347
rs2865399	chr20	56325087	C	G	0.83742	0.889	1.4e-05	0.023	0.005	4.339
rs1438356	chr3	115324352	A	G	0.71905	0.89	1.5e-05	0.019	0.004	4.331
rs235426	chr8	133813884	A	G	0.32581	0.972	1.5e-05	-0.017	0.004	-4.33
rs1342772	chr10	8979460	G	T	0.36059	0.99	1.5e-05	0.017	0.004	4.329
rs113971780	chr20	22436847	A	C	0.97129	0.894	1.5e-05	0.049	0.011	4.325
rs11648607	chr16	671245	A	G	0.81846	0.968	1.6e-05	-0.021	0.005	-4.313
rs4785810	chr16	66260254	A	C	0.76519	0.959	1.6e-05	0.019	0.004	4.311
rs77262239	chr18	52887944	A	G	0.04835	0.989	1.6e-05	0.037	0.009	4.312
rs12615646	chr2	122626234	C	T	0.76146	0.987	1.7e-05	0.019	0.004	4.298
rs68171741	chr3	2333711	C	T	0.3	0.942	1.7e-05	-0.018	0.004	-4.302
rs6809096	chr3	43902494	C	G	0.73245	0.989	1.7e-05	0.018	0.004	4.297
rs62441942	chr7	5219345	C	T	0.20291	0.975	1.7e-05	0.02	0.005	4.3
rs34929197	chr10	87381534	A	G	0.19012	0.99	1.7e-05	0.02	0.005	4.298
rs2427651	chr11	115000162	A	G	0.83715	0.974	1.7e-05	0.021	0.005	4.304
rs6045191	chr20	18073760	A	G	0.08306	0.972	1.7e-05	-0.029	0.007	-4.297
rs13044896	chr20	26118062	C	T	0.91728	0.776	1.7e-05	0.032	0.008	4.299
rs11048977	chr12	27497449	A	G	0.80493	0.996	1.8e-05	-0.02	0.005	-4.289
rs17791804	chr13	94886907	A	G	0.01312	0.9	1.8e-05	-0.072	0.017	-4.289
rs35085163	chr17	38363857	C	T	0.1501	0.924	1.8e-05	0.023	0.005	4.291
rs62086578	chr17	74537860	A	G	0.2221	0.917	1.8e-05	-0.02	0.005	-4.288
rs11204773	chr1	151056550	A	T	0.68701	0.929	1.9e-05	-0.017	0.004	-4.279
rs8028	chr1	201865763	A	G	0.68003	0.996	1.9e-05	-0.017	0.004	-4.278
rs13261296	chr8	96557829	C	T	0.84161	0.992	1.9e-05	-0.022	0.005	-4.279
rs74273560	chr20	40124284	A	C	0.01271	0.964	1.9e-05	0.072	0.017	4.277
rs140114	chr22	30133881	C	T	0.53782	0.96	1.9e-05	0.016	0.004	4.282
rs2710634	chr2	32808804	C	T	0.49616	0.95	2e-05	0.016	0.004	4.268
rs113829890	chr7	80719974	C	G	0.98617	0.889	2e-05	-0.071	0.017	-4.269
rs492504	chr11	79074266	A	G	0.29341	0.993	2e-05	0.017	0.004	4.264
rs56167781	chr12	120146026	A	T	0.0264	0.914	2e-05	0.049	0.012	4.266
rs11622593	chr14	98225825	A	G	0.13864	0.974	2e-05	-0.023	0.005	-4.269
rs45570933	chr20	62591460	A	G	0.92873	0.915	2e-05	0.031	0.007	4.266
rs151136239	chr3	15953784	A	G	0.95038	0.922	2.1e-05	0.037	0.009	4.253
rs72773343	chr5	91086936	C	T	0.8071	0.958	2.1e-05	0.02	0.005	4.252
rs9639276	chr7	867033	C	T	0.16732	0.988	2.1e-05	-0.021	0.005	-4.257
rs75178570	chr8	9352542	C	G	0.00904	0.907	2.1e-05	-0.086	0.02	-4.251
rs12780890	chr10	62085906	A	G	0.55821	0.967	2.1e-05	-0.016	0.004	-4.256
rs12417527	chr11	113795224	C	G	0.03677	0.995	2.1e-05	0.041	0.01	4.256
rs365525	chr13	23292562	C	T	0.97138	0.983	2.1e-05	-0.048	0.011	-4.249
rs7166632	chr15	43055299	C	T	0.76839	0.851	2.1e-05	0.02	0.005	4.253
rs141303871	chr19	57496729	A	G	0.98549	0.797	2.1e-05	-0.071	0.017	-4.249
rs10195829	chr2	53860097	C	T	0.32315	0.977	2.2e-05	-0.017	0.004	-4.247
rs9833451	chr3	105205550	C	T	0.50471	0.985	2.2e-05	-0.016	0.004	-4.243
rs28493768	chr5	76081093	C	T	0.18452	0.95	2.2e-05	-0.02	0.005	-4.243
rs62379970	chr5	114394852	C	T	0.5028	0.977	2.2e-05	0.016	0.004	4.24
rs117541230	chr6	85638519	A	G	0.90147	0.985	2.2e-05	0.026	0.006	4.245
rs192364644	chr7	77163413	C	G	0.37955	0.914	2.2e-05	-0.017	0.004	-4.243
rs7170463	chr15	41888918	A	G	0.30658	0.985	2.2e-05	-0.017	0.004	-4.245
rs11102036	chr1	110487639	C	T	0.60957	0.97	2.3e-05	0.016	0.004	4.235
rs114068758	chr2	109530181	C	T	0.0754	0.971	2.3e-05	0.03	0.007	4.234
rs557374949	chr2	116091811	G	T	0.98948	0.683	2.3e-05	-0.092	0.022	-4.233
rs2231898	chr2	164468414	C	T	0.39984	0.946	2.3e-05	0.016	0.004	4.238
rs149312138	chr2	187757367	A	G	0.01073	0.852	2.3e-05	-0.079	0.019	-4.233
rs12493708	chr3	130555052	G	T	0.83055	0.872	2.3e-05	-0.022	0.005	-4.236
rs6876870	chr5	112533229	A	G	0.02825	0.951	2.3e-05	0.047	0.011	4.235
rs11639701	chr16	12195247	A	T	0.81086	0.97	2.3e-05	-0.02	0.005	-4.236
rs73200426	chr21	34353203	A	T	0.03876	0.889	2.3e-05	-0.042	0.01	-4.233
rs795989	chr4	140729346	A	G	0.33006	0.983	2.4e-05	-0.016	0.004	-4.227
rs117172424	chr19	7721928	C	T	0.01826	0.802	2.4e-05	0.064	0.015	4.227
rs59310406	chr20	35503640	G	T	0.70374	0.948	2.4e-05	-0.017	0.004	-4.221
rs2099209	chr2	128292190	C	T	0.31705	0.975	2.5e-05	-0.017	0.004	-4.213
rs140335470	chr5	170433461	A	G	0.97063	0.881	2.5e-05	-0.049	0.012	-4.211
rs697441	chr6	101735466	A	G	0.79221	0.985	2.5e-05	0.019	0.005	4.213
rs28413124	chr19	56214120	C	T	0.77634	0.976	2.5e-05	0.019	0.004	4.217
rs115974923	chr1	209281161	C	T	0.95722	0.894	2.6e-05	0.041	0.01	4.21
rs11677599	chr2	237140676	A	C	0.32711	0.979	2.6e-05	0.017	0.004	4.202
rs6947017	chr7	137731418	A	G	0.09394	0.998	2.6e-05	0.026	0.006	4.206
rs56284474	chr7	153048577	C	T	0.24005	0.929	2.6e-05	-0.019	0.004	-4.207
rs2816389	chr8	5804572	A	G	0.16474	0.991	2.6e-05	0.021	0.005	4.208
rs12634014	chr3	146652179	C	G	0.93836	0.961	2.7e-05	0.033	0.008	4.197
rs72660419	chr4	109028614	A	G	0.01447	0.954	2.7e-05	-0.065	0.015	-4.201
rs12538583	chr7	65897562	A	T	0.08241	0.665	2.7e-05	0.034	0.008	4.2
rs147506820	chr8	26266345	A	G	0.83315	0.994	2.7e-05	0.021	0.005	4.197
rs2853137	chr8	105384036	G	T	0.84385	0.97	2.7e-05	-0.021	0.005	-4.199
rs6490266	chr12	120105740	A	C	0.69551	0.985	2.7e-05	-0.017	0.004	-4.196
rs11632596	chr15	100374590	A	T	0.75513	0.978	2.7e-05	0.018	0.004	4.2
rs2889457	chr2	140515131	G	T	0.65404	0.968	2.8e-05	0.016	0.004	4.192
rs72694765	chr9	8515831	A	G	0.97108	0.929	2.8e-05	-0.047	0.011	-4.19
rs12820598	chr12	72696263	A	T	0.07406	0.927	2.8e-05	-0.03	0.007	-4.189
rs13330788	chr16	13583263	G	T	0.91656	0.991	2.8e-05	-0.028	0.007	-4.191
rs56235139	chr22	50928876	A	G	0.97088	0.933	2.8e-05	0.047	0.011	4.193
rs111068743	chr1	2843319	G	T	0.83639	0.693	2.9e-05	-0.025	0.006	-4.182
rs62423202	chr6	157996412	C	T	0.03808	0.905	2.9e-05	0.042	0.01	4.182
rs146493134	chr19	4630144	G	T	0.9921	0.948	2.9e-05	-0.086	0.021	-4.18
rs2019092	chr19	7931242	C	T	0.44205	0.975	2.9e-05	-0.016	0.004	-4.181
rs146938990	chr1	64201547	C	T	0.00705	0.771	3e-05	0.104	0.025	4.17
rs59324727	chr3	23129870	C	T	0.02174	0.913	3e-05	-0.054	0.013	-4.174
rs76518129	chr3	151509267	C	T	0.11204	0.967	3e-05	-0.025	0.006	-4.176
rs1478398	chr5	150356521	C	T	0.21241	0.972	3e-05	0.019	0.005	4.175
rs4332600	chr12	131772229	C	T	0.24062	0.84	3e-05	0.02	0.005	4.171
rs73496669	chr13	66210093	G	T	0.95445	0.991	3e-05	-0.037	0.009	-4.17
rs9636527	chr20	37402913	G	T	0.83714	0.974	3e-05	-0.021	0.005	-4.173
rs172451	chr5	152582640	A	G	0.18444	0.992	3.1e-05	0.02	0.005	4.162
rs2807504	chr6	73058954	A	G	0.2711	0.978	3.1e-05	0.017	0.004	4.163
rs10762631	chr10	76368823	A	G	0.85623	0.97	3.1e-05	-0.022	0.005	-4.168
rs2292604	chr2	220161306	C	T	0.15375	0.985	3.2e-05	-0.021	0.005	-4.158
rs16882760	chr7	145149810	A	G	0.90309	0.978	3.2e-05	0.026	0.006	4.158
rs60838707	chr4	16450747	C	T	0.05505	0.956	3.3e-05	-0.034	0.008	-4.153
rs116709760	chr4	135666053	C	G	0.98951	0.789	3.3e-05	-0.084	0.02	-4.153
rs13109435	chr4	136531450	C	T	0.87381	0.997	3.3e-05	0.023	0.006	4.152
rs375836	chr5	141217607	C	T	0.42358	0.952	3.3e-05	0.016	0.004	4.149
rs111959898	chr8	81532319	C	T	0.01268	0.914	3.3e-05	0.072	0.017	4.15
rs679843	chr1	78707493	C	T	0.22384	0.973	3.4e-05	-0.018	0.004	-4.146
rs220865	chr11	115296950	A	G	0.24493	0.966	3.4e-05	0.018	0.004	4.147
rs61924282	chr12	72450950	A	G	0.98221	0.949	3.4e-05	-0.058	0.014	-4.148
rs67028245	chr3	85394772	A	G	0.61332	0.951	3.5e-05	-0.016	0.004	-4.135
rs627925	chr3	105292234	G	T	0.78727	1	3.5e-05	-0.019	0.004	-4.136
rs139562902	chr7	42035886	G	T	0.91038	0.979	3.5e-05	-0.027	0.006	-4.138
rs3997352	chr7	111787731	A	G	0.56923	0.975	3.5e-05	0.015	0.004	4.14
rs2435353	chr10	43615908	C	T	0.22117	0.99	3.5e-05	-0.018	0.004	-4.141
rs149047677	chr11	69162568	A	G	0.0121	0.754	3.5e-05	0.077	0.019	4.137
rs144095583	chr3	38119032	C	T	0.01486	0.888	3.6e-05	0.065	0.016	4.131
rs12527158	chr6	98408610	A	G	0.12823	0.991	3.6e-05	0.023	0.005	4.135
rs723219	chr10	4160551	C	T	0.92856	0.96	3.6e-05	-0.03	0.007	-4.13
rs147061777	chr14	102643211	A	G	0.98059	0.836	3.6e-05	0.06	0.014	4.132
rs116887816	chr18	66497584	C	T	0.97559	0.847	3.6e-05	0.054	0.013	4.133
rs62252126	chr3	63467123	A	G	0.34871	0.834	3.7e-05	-0.017	0.004	-4.127
rs6771259	chr3	103199555	A	G	0.28512	0.99	3.7e-05	0.017	0.004	4.127
rs10934385	chr3	116834550	C	G	0.0836	0.741	3.7e-05	0.032	0.008	4.127
rs113805683	chr3	185471910	C	T	0.80025	0.982	3.7e-05	-0.019	0.005	-4.127
rs33568	chr5	112304202	G	T	0.49625	0.961	3.7e-05	-0.015	0.004	-4.127
rs57408424	chr9	95829533	G	T	0.07338	0.973	3.7e-05	0.029	0.007	4.123
rs117586791	chr15	43420811	C	T	0.01865	0.945	3.7e-05	0.056	0.013	4.128
rs3843275	chr1	180530607	G	T	0.30104	0.998	3.8e-05	-0.016	0.004	-4.119
rs10919593	chr1	198811372	A	G	0.90608	0.989	3.8e-05	0.026	0.006	4.121
rs145937904	chr8	6171969	A	G	0.24839	0.976	3.8e-05	-0.018	0.004	-4.12
rs148117771	chr9	118863236	C	T	0.00651	0.666	3.8e-05	0.116	0.028	4.119
rs6424796	chr1	79228540	C	T	0.17829	0.889	3.9e-05	-0.021	0.005	-4.112
rs78020827	chr2	134959755	C	T	0.05173	0.958	3.9e-05	-0.035	0.008	-4.113
rs58845751	chr2	200609170	C	G	0.09575	0.919	3.9e-05	0.027	0.007	4.112
rs62498220	chr8	17892927	C	G	0.09439	0.995	3.9e-05	-0.026	0.006	-4.114
rs71490347	chr11	61770663	G	T	0.28848	0.978	3.9e-05	-0.017	0.004	-4.113
rs56092602	chr2	97206932	C	G	0.34654	0.909	4e-05	0.017	0.004	4.11
rs73095805	chr3	73748905	C	T	0.03228	0.912	4e-05	-0.044	0.011	-4.106
rs10077782	chr5	98570327	A	G	0.62075	0.923	4e-05	-0.016	0.004	-4.106
rs60400817	chr5	176474033	A	T	0.95395	0.781	4e-05	-0.042	0.01	-4.107
rs11605501	chr11	132762603	A	G	0.78569	0.965	4e-05	-0.019	0.005	-4.108
rs11241184	chr5	112097757	A	G	0.50304	0.982	4.1e-05	-0.015	0.004	-4.1
rs79662346	chr7	44658792	A	G	0.02182	0.884	4.1e-05	0.053	0.013	4.101
rs7076149	chr10	28147836	A	G	0.9435	0.946	4.1e-05	-0.034	0.008	-4.103
rs73138598	chr20	54043801	A	T	0.95319	0.524	4.1e-05	-0.049	0.012	-4.1
rs10057834	chr5	62749033	C	T	0.47471	0.989	4.2e-05	-0.015	0.004	-4.097
rs1050118	chr6	31237776	C	T	0.31147	0.967	4.2e-05	0.017	0.004	4.097
rs35139945	chr6	32626267	G	T	0.02851	0.982	4.2e-05	0.047	0.012	4.097
rs3098168	chr15	50751050	C	T	0.56488	0.98	4.2e-05	-0.015	0.004	-4.097
rs78424224	chr15	58692777	C	G	0.99637	0.56	4.2e-05	0.161	0.039	4.094
rs372733	chr5	75660513	A	G	0.81054	0.98	4.3e-05	-0.019	0.005	-4.092
rs10946039	chr6	158475320	A	T	0.22085	0.963	4.3e-05	-0.018	0.005	-4.088
rs72823870	chr17	36693071	A	G	0.95291	0.768	4.3e-05	0.04	0.01	4.091
rs6738642	chr2	115938278	C	G	0.66117	0.973	4.4e-05	0.016	0.004	4.086
rs6532045	chr4	88956521	A	G	0.32532	0.987	4.4e-05	0.016	0.004	4.085
rs3963803	chr8	30844708	C	G	0.53124	0.969	4.4e-05	0.015	0.004	4.086
rs139551645	chr2	187173172	C	T	0.9819	0.913	4.5e-05	0.058	0.014	4.08
rs188716775	chr8	33469045	A	T	0.98006	0.577	4.5e-05	0.069	0.017	4.078
rs61890488	chr11	29043346	A	G	0.15661	0.988	4.5e-05	0.021	0.005	4.08
rs35471257	chr20	62030870	A	G	0.80065	0.97	4.5e-05	0.019	0.005	4.078
rs2273167	chr1	94335585	C	G	0.91289	0.944	4.6e-05	-0.027	0.007	-4.077
rs13375338	chr1	114679136	C	G	0.13306	0.991	4.6e-05	-0.022	0.005	-4.073
rs117439093	chr6	110790382	C	T	0.01153	0.952	4.6e-05	-0.068	0.017	-4.075
rs2158412	chr7	122048077	A	G	0.37601	0.967	4.6e-05	0.016	0.004	4.074
rs767298	chr7	7274584	G	T	0.64427	0.986	4.7e-05	0.016	0.004	4.069
rs113367286	chr7	140144414	C	T	0.27114	0.868	4.7e-05	-0.018	0.004	-4.068
rs55943917	chr8	9928080	G	T	0.88715	0.9	4.7e-05	-0.025	0.006	-4.071
rs6991567	chr8	11081030	G	T	0.0796	0.917	4.7e-05	0.029	0.007	4.069
rs4516016	chr12	49091660	C	T	0.9989	0.597	4.7e-05	-0.302	0.074	-4.071
rs10427628	chr22	29239766	C	T	0.81409	0.987	4.7e-05	0.019	0.005	4.072
rs10201059	chr2	103839785	C	T	0.72786	0.933	4.8e-05	-0.017	0.004	-4.066
rs2744940	chr6	34546461	A	G	0.35246	0.885	4.8e-05	-0.017	0.004	-4.063
rs73273212	chr10	73823332	A	G	0.91218	0.994	4.8e-05	0.026	0.006	4.067
rs2290254	chr4	66214043	A	G	0.44723	0.987	4.9e-05	-0.015	0.004	-4.061
rs60509805	chr6	98864535	C	T	0.34941	0.816	4.9e-05	0.017	0.004	4.06
rs11603080	chr11	1568000	A	C	0.94518	0.985	4.9e-05	0.033	0.008	4.058
rs145663339	chr1	152588657	C	T	0.6264	0.968	5e-05	-0.016	0.004	-4.055
rs360076	chr1	226086336	C	G	0.6717	0.961	5e-05	-0.016	0.004	-4.057
rs7554317	chr1	234276350	A	T	0.69161	0.967	5e-05	0.016	0.004	4.057
rs143836391	chr2	58091079	C	T	0.98163	0.931	5e-05	0.058	0.014	4.055
rs12216410	chr6	35141209	A	T	0.804	0.935	5e-05	0.019	0.005	4.055
rs1563526	chr14	27876265	C	T	0.10819	0.907	5e-05	0.025	0.006	4.057
rs35646539	chr19	1083532	C	T	0.06719	0.876	5e-05	-0.031	0.008	-4.054
rs2834438	chr21	35656197	A	C	0.70065	0.998	5e-05	0.016	0.004	4.053
rs6682959	chr1	199577957	A	T	0.38443	0.903	5.1e-05	-0.016	0.004	-4.052
rs72993796	chr2	240321051	C	T	0.88396	0.939	5.1e-05	-0.024	0.006	-4.052
rs117737050	chr6	122203485	A	T	0.0093	0.905	5.1e-05	-0.08	0.02	-4.05
rs608616	chr11	65662436	C	T	0.82936	0.927	5.1e-05	-0.02	0.005	-4.049
rs17084460	chr13	69584963	A	T	0.08067	0.989	5.1e-05	-0.027	0.007	-4.051
rs7332854	chr13	97517211	C	T	0.33407	0.981	5.1e-05	-0.016	0.004	-4.05
rs11803063	chr1	3129182	A	C	0.21187	0.939	5.2e-05	-0.019	0.005	-4.049
rs1529580	chr3	141631151	C	G	0.17445	0.953	5.2e-05	-0.02	0.005	-4.048
rs75635365	chr4	79417618	A	G	0.01039	0.876	5.2e-05	-0.078	0.019	-4.046
rs139174828	chr4	146332577	A	G	0.93423	0.951	5.2e-05	-0.031	0.008	-4.048
rs1326050	chr13	75747524	C	G	0.64145	0.957	5.2e-05	-0.016	0.004	-4.046
rs2656927	chr19	4908275	C	T	0.13473	0.876	5.2e-05	0.023	0.006	4.044
rs113157806	chr2	213567378	A	T	0.07231	0.921	5.3e-05	0.03	0.007	4.041
rs111863096	chr3	68018442	C	T	0.12219	0.928	5.3e-05	-0.023	0.006	-4.044
rs286813	chr5	107443525	A	G	0.31711	0.991	5.3e-05	0.016	0.004	4.043
rs4732661	chr8	26670275	A	G	0.66512	0.916	5.3e-05	-0.016	0.004	-4.043
rs11022016	chr11	11767046	A	G	0.58842	0.972	5.3e-05	0.015	0.004	4.044
rs12316067	chr12	93518118	C	T	0.00963	0.943	5.3e-05	0.08	0.02	4.043
rs76416316	chr19	4736747	A	G	0.83265	0.832	5.3e-05	-0.022	0.005	-4.04
rs6897411	chr5	11861884	A	G	0.27146	0.997	5.4e-05	0.017	0.004	4.036
rs6556826	chr5	92892591	A	G	0.09461	0.985	5.4e-05	0.026	0.006	4.036
rs116466121	chr6	29252758	A	T	0.12537	0.997	5.4e-05	0.022	0.006	4.037
rs79288867	chr6	75300678	G	T	0.97508	0.884	5.4e-05	0.05	0.012	4.036
rs2425134	chr20	34339439	A	G	0.85106	0.968	5.4e-05	-0.021	0.005	-4.037
rs237465	chr20	48034156	A	G	0.47671	0.997	5.4e-05	-0.015	0.004	-4.038
rs9491988	chr6	128851627	C	T	0.09617	0.958	5.5e-05	-0.025	0.006	-4.034
rs7994977	chr13	62768290	A	G	0.52608	0.851	5.5e-05	0.016	0.004	4.035
rs75054741	chr17	4349568	C	T	0.0177	0.917	5.5e-05	-0.059	0.015	-4.032
rs72858474	chr2	145198889	A	G	0.9367	0.997	5.6e-05	-0.031	0.008	-4.029
rs6890744	chr5	159295095	A	C	0.44071	0.891	5.6e-05	0.016	0.004	4.031
rs10915901	chr1	226118468	C	T	0.21532	0.931	5.7e-05	-0.019	0.005	-4.025
rs567347963	chr2	56686852	C	T	0.02106	0.525	5.7e-05	-0.071	0.018	-4.027
rs200218991	chr3	167520624	A	T	0.04624	0.839	5.7e-05	0.038	0.009	4.026
rs72711500	chr1	174201914	A	T	0.61005	0.979	5.8e-05	0.015	0.004	4.019
rs1906257	chr1	188242911	C	G	0.66366	0.962	5.8e-05	0.016	0.004	4.02
rs10066173	chr5	108063919	A	G	0.2107	0.977	5.8e-05	0.018	0.005	4.02
rs17189979	chr13	97121087	A	G	0.56326	0.978	5.8e-05	0.015	0.004	4.019
rs2810045	chr14	30300313	C	T	0.74092	0.968	5.8e-05	-0.017	0.004	-4.021
rs2005268	chr20	31186980	C	T	0.6069	0.957	5.8e-05	0.015	0.004	4.023
rs139036077	chr1	110895698	C	T	0.0416	0.955	5.9e-05	-0.038	0.009	-4.017
rs79879184	chr3	48503608	A	G	0.01345	0.949	5.9e-05	0.064	0.016	4.017
rs36027723	chr4	114781483	C	G	0.66304	0.977	6e-05	0.016	0.004	4.012
rs567099093	chr7	37847478	C	T	0.97721	0.796	6e-05	-0.054	0.013	-4.014
rs9600451	chr13	75841893	A	G	0.60762	0.988	6e-05	0.015	0.004	4.015
rs6008503	chr22	48404527	A	C	0.24045	0.999	6e-05	0.017	0.004	4.011
rs141555794	chr3	50022044	A	G	0.14843	0.657	6.1e-05	-0.025	0.006	-4.008
rs72821273	chr5	175078899	C	T	0.01029	0.809	6.1e-05	0.079	0.02	4.007
rs80101110	chr6	98358808	C	T	0.93799	0.916	6.1e-05	-0.031	0.008	-4.01
rs10865035	chr2	100835734	A	G	0.52911	0.996	6.2e-05	-0.015	0.004	-4.005
rs116257712	chr6	39366115	A	T	0.94514	0.877	6.2e-05	0.034	0.009	4.003
rs6922000	chr6	115996360	A	G	0.84387	0.94	6.2e-05	0.021	0.005	4.006
rs2087554	chr3	67428235	A	G	0.34351	0.938	6.3e-05	-0.016	0.004	-4
rs13157282	chr5	35931966	G	T	0.20404	0.996	6.3e-05	-0.018	0.005	-4.002
rs62400789	chr6	24721953	C	G	0.94974	0.945	6.3e-05	0.034	0.009	4.002
rs142983177	chr6	130500256	C	T	0.01632	0.957	6.3e-05	0.058	0.014	4.002
rs13258964	chr8	9128205	C	T	0.58003	0.881	6.3e-05	0.016	0.004	4.003
rs1925477	chr9	25118897	G	T	0.01279	0.98	6.4e-05	-0.065	0.016	-3.996
rs10822446	chr10	66849396	C	T	0.50233	0.984	6.4e-05	0.015	0.004	3.998
rs140413304	chr14	36143784	C	T	0.00682	0.642	6.4e-05	0.113	0.028	3.997
rs117920313	chr17	73751073	A	G	0.98688	0.769	6.4e-05	0.073	0.018	3.998
rs72647725	chr1	230419557	C	T	0.97683	0.899	6.5e-05	-0.05	0.013	-3.995
rs12760839	chr1	231184389	A	G	0.64691	0.975	6.5e-05	0.015	0.004	3.995
rs114052849	chr5	16610399	C	T	0.03214	0.872	6.5e-05	0.045	0.011	3.993
rs77778476	chr5	113149626	C	T	0.00968	0.886	6.5e-05	0.077	0.019	3.994
rs6956864	chr7	37303750	C	T	0.96396	0.948	6.5e-05	0.04	0.01	3.995
rs117781944	chr8	11319214	A	T	0.95091	0.859	6.5e-05	-0.037	0.009	-3.993
rs541488514	chr9	112603543	A	G	0.99058	0.676	6.5e-05	0.09	0.023	3.992
rs60198058	chr3	49869925	A	G	0.59655	0.834	6.6e-05	-0.016	0.004	-3.991
rs146199890	chr10	109219439	C	T	0.03152	0.923	6.6e-05	0.043	0.011	3.991
rs62190086	chr2	223857285	C	G	0.96479	0.994	6.7e-05	-0.04	0.01	-3.988
rs17367859	chr4	14602883	C	T	0.87285	0.973	6.7e-05	0.022	0.006	3.988
rs116254030	chr5	51800307	C	G	0.01359	0.881	6.7e-05	0.067	0.017	3.987
rs150455315	chr9	9976335	A	G	0.02517	0.875	6.7e-05	0.05	0.013	3.988
rs885036	chr2	99304794	A	G	0.49878	0.999	6.8e-05	0.015	0.004	3.983
rs6446166	chr3	52047421	A	G	0.04628	0.986	6.8e-05	-0.035	0.009	-3.983
rs370248141	chr3	142883716	C	T	0.82321	0.761	6.8e-05	-0.022	0.005	-3.984
rs11201507	chr10	86984850	C	T	0.65758	0.989	6.8e-05	0.015	0.004	3.983
rs78516665	chr10	123470150	A	C	0.96912	0.954	6.8e-05	-0.043	0.011	-3.984
rs75810104	chr11	121805326	A	G	0.09678	0.868	6.8e-05	0.027	0.007	3.984
rs6582528	chr12	45446828	A	G	0.39895	0.971	6.8e-05	0.015	0.004	3.982
rs1008078	chr1	91189731	C	T	0.40075	0.981	6.9e-05	0.015	0.004	3.979
rs45473293	chr2	113941306	A	G	0.92927	0.867	6.9e-05	-0.031	0.008	-3.98
rs165073	chr5	164031244	A	T	0.50746	0.977	6.9e-05	-0.015	0.004	-3.979
rs13272331	chr8	13297808	C	T	0.19538	0.945	6.9e-05	-0.019	0.005	-3.98
rs139027552	chr1	98376461	C	T	0.02737	0.897	7e-05	0.047	0.012	3.977
rs7776207	chr6	78025107	C	T	0.04578	0.994	7e-05	0.036	0.009	3.976
rs139236727	chr19	56093123	A	G	0.05274	0.952	7e-05	-0.033	0.008	-3.976
rs11730417	chr4	160317877	C	T	0.3157	0.965	7.1e-05	-0.016	0.004	-3.974
rs1150027	chr10	9363451	A	G	0.42762	0.983	7.1e-05	0.015	0.004	3.974
rs7938725	chr11	95697220	A	G	0.34582	0.97	7.1e-05	0.015	0.004	3.974
rs57407767	chr1	214037469	A	C	0.06959	0.925	7.2e-05	0.03	0.007	3.968
rs67624992	chr2	178524829	C	T	0.68177	0.844	7.2e-05	-0.017	0.004	-3.969
rs55683269	chr15	43993602	C	T	0.01451	0.92	7.2e-05	0.061	0.015	3.97
rs9927289	chr16	65581327	A	G	0.92524	0.977	7.2e-05	0.028	0.007	3.968
rs4650666	chr1	174880809	A	T	0.38702	0.98	7.3e-05	-0.015	0.004	-3.968
rs76077165	chr2	162893338	A	C	0.91244	0.89	7.3e-05	0.027	0.007	3.966
rs376206821	chr4	102931278	C	T	0.28892	0.91	7.3e-05	0.017	0.004	3.968
rs77352021	chr21	43707546	C	T	0.9222	0.822	7.3e-05	0.03	0.008	3.967
rs77860716	chr11	95456770	A	G	0.05066	0.882	7.4e-05	0.035	0.009	3.964
rs12433945	chr14	33872102	A	G	0.21572	0.993	7.5e-05	0.018	0.004	3.96
rs138989168	chr14	100194756	C	T	0.00839	0.89	7.6e-05	-0.085	0.022	-3.955
rs148324357	chr16	89309140	C	T	0.82239	0.813	7.6e-05	-0.021	0.005	-3.956
rs111354611	chr18	13262587	G	T	0.81704	0.722	7.6e-05	-0.022	0.006	-3.957
rs76139944	chr1	35094753	A	G	0.97905	0.967	7.7e-05	-0.052	0.013	-3.952
rs1491753	chr3	68402933	G	T	0.89791	0.982	7.7e-05	-0.024	0.006	-3.953
rs146593433	chr6	136385936	C	T	0.00442	0.607	7.7e-05	0.141	0.036	3.952
rs2356975	chr2	9294128	A	G	0.97163	0.981	7.8e-05	0.044	0.011	3.949
rs73224513	chr3	114279510	A	C	0.98277	0.968	7.8e-05	0.056	0.014	3.95
rs13222331	chr7	139139502	C	T	0.11097	0.647	7.8e-05	-0.028	0.007	-3.95
rs28588195	chr12	132835375	A	G	0.92147	0.752	7.8e-05	-0.031	0.008	-3.949
rs7331438	chr13	100579768	A	T	0.54578	0.955	7.8e-05	0.015	0.004	3.952
rs12082048	chr1	163403709	C	T	0.12683	0.993	7.9e-05	-0.022	0.005	-3.947
rs899387	chr4	878048	C	T	0.34335	0.948	7.9e-05	0.016	0.004	3.948
rs61962782	chr13	75879168	A	G	0.98769	0.729	7.9e-05	0.076	0.019	3.947
rs185068088	chr2	1834380	G	T	0.9728	0.96	8e-05	-0.045	0.011	-3.943
rs12205700	chr6	27226067	A	C	0.95744	0.985	8e-05	0.036	0.009	3.944
rs2259359	chr15	44819513	A	T	0.44335	0.926	8e-05	0.015	0.004	3.945
rs1550327	chr15	55837888	C	T	0.59261	0.964	8e-05	0.015	0.004	3.944
rs35536	chr5	107062354	C	T	0.48109	0.978	8.1e-05	0.015	0.004	3.94
rs61372774	chr6	2248970	C	T	0.06329	0.952	8.1e-05	0.031	0.008	3.942
rs62577433	chr9	104405959	A	T	0.7838	0.917	8.1e-05	0.018	0.005	3.941
rs10218878	chr10	21631887	C	T	0.19341	0.993	8.1e-05	0.018	0.005	3.942
rs376988200	chr6	70225803	C	G	0.62985	0.962	8.2e-05	-0.015	0.004	-3.938
rs138110072	chr5	81003712	C	T	0.991	0.822	8.3e-05	-0.085	0.022	-3.934
rs150305818	chr6	37744505	A	G	0.00644	0.9	8.3e-05	-0.095	0.024	-3.937
rs34921819	chr6	78996888	A	G	0.11366	0.831	8.3e-05	0.025	0.006	3.936
rs484425	chr16	5425262	A	G	0.4411	0.968	8.3e-05	0.015	0.004	3.935
rs7242913	chr18	56674991	A	G	0.42075	0.984	8.3e-05	0.015	0.004	3.934
rs10410509	chr19	18920155	C	T	0.17935	0.958	8.3e-05	-0.019	0.005	-3.935
rs4853301	chr2	77377286	A	G	0.25497	0.945	8.4e-05	-0.017	0.004	-3.931
rs62489005	chr8	1137863	C	T	0.4502	0.93	8.4e-05	-0.015	0.004	-3.933
rs7838666	chr8	4126701	C	T	0.33672	0.934	8.4e-05	-0.016	0.004	-3.933
rs8013347	chr14	101916021	G	T	0.85287	0.989	8.4e-05	-0.02	0.005	-3.933
rs146144202	chr6	9205883	A	C	0.00347	0.72	8.5e-05	-0.149	0.038	-3.93
rs9326848	chr5	111448234	C	T	0.84077	0.987	8.6e-05	-0.02	0.005	-3.926
rs9639972	chr7	47024132	A	G	0.75139	0.983	8.6e-05	0.017	0.004	3.926
rs11195131	chr10	112191320	C	T	0.04036	0.99	8.6e-05	0.037	0.009	3.927
rs2058771	chr12	13734262	C	T	0.50175	0.972	8.6e-05	-0.015	0.004	-3.928
rs11714233	chr3	42489427	C	T	0.16439	0.956	8.7e-05	0.02	0.005	3.925
rs2924768	chr15	100290339	C	T	0.34064	0.866	8.7e-05	-0.016	0.004	-3.923
rs62080170	chr17	75617337	A	T	0.90197	0.838	8.7e-05	-0.027	0.007	-3.924
rs10189078	chr2	13756831	C	T	0.10019	0.903	8.8e-05	-0.025	0.006	-3.921
rs4389590	chr4	40205831	A	C	0.71186	0.939	8.8e-05	-0.016	0.004	-3.92
rs71611368	chr5	9221704	A	G	0.92049	0.727	8.8e-05	0.031	0.008	3.922
rs7790577	chr7	70091236	A	G	0.84519	0.979	8.8e-05	0.02	0.005	3.921
rs55841688	chr1	45476399	A	G	0.94399	0.916	8.9e-05	0.033	0.008	3.918
rs10800607	chr1	199029511	C	T	0.67556	0.988	8.9e-05	0.015	0.004	3.919
rs6574217	chr14	75704137	C	T	0.3931	0.937	8.9e-05	0.015	0.004	3.92
rs13188625	chr5	77629452	A	G	0.31646	0.975	9e-05	-0.016	0.004	-3.917
rs143827255	chr3	50118644	A	G	0.97002	0.885	9.1e-05	0.045	0.012	3.914
rs80311488	chr7	151279117	A	G	0.85268	0.982	9.1e-05	0.021	0.005	3.913
rs7218386	chr17	5942358	G	T	0.26234	0.912	9.1e-05	0.017	0.004	3.914
rs1460670	chr2	164589608	C	T	0.21939	0.955	9.2e-05	0.018	0.004	3.912
rs71325001	chr3	49970013	C	G	0.90301	0.945	9.2e-05	0.025	0.006	3.911
rs733461	chr6	36942483	A	G	0.09124	0.985	9.2e-05	-0.025	0.006	-3.91
rs12421479	chr11	127704372	C	T	0.17494	0.977	9.2e-05	0.019	0.005	3.911
rs7868845	chr9	27584530	C	T	0.31663	0.98	9.3e-05	0.016	0.004	3.909
rs115870914	chr2	50568615	C	T	0.96634	0.977	9.4e-05	0.04	0.01	3.906
rs55945596	chr2	63643335	C	T	0.39501	0.948	9.4e-05	-0.015	0.004	-3.904
rs189025827	chr3	45853733	C	T	0.01277	0.917	9.4e-05	0.065	0.017	3.906
rs13234046	chr7	11011612	A	G	0.78194	0.952	9.4e-05	0.018	0.005	3.906
rs180770633	chr7	11483288	A	G	0.0073	0.985	9.4e-05	-0.083	0.021	-3.906
rs116997068	chr7	24950896	G	T	0.01762	0.959	9.4e-05	0.055	0.014	3.905
rs1595064	chr2	212242745	C	G	0.64806	0.991	9.5e-05	-0.015	0.004	-3.903
rs17732086	chr3	82676096	C	T	0.03801	0.861	9.5e-05	-0.04	0.01	-3.904
rs17161479	chr7	139981626	C	G	0.94909	0.97	9.5e-05	-0.033	0.008	-3.903
rs72774745	chr10	4054666	A	T	0.03495	0.858	9.6e-05	0.042	0.011	3.9
rs1915680	chr10	53059991	C	G	0.72868	0.978	9.6e-05	0.016	0.004	3.901
rs17339245	chr2	34620100	C	T	0.64567	0.996	9.7e-05	0.015	0.004	3.899
rs10765706	chr11	94687122	C	T	0.55048	0.96	9.7e-05	0.015	0.004	3.898
rs116870639	chr18	31202210	C	T	0.03211	0.899	9.7e-05	-0.042	0.011	-3.898
rs12503839	chr4	181992504	A	C	0.63641	0.922	9.8e-05	-0.015	0.004	-3.896
rs297562	chr8	96179145	C	T	0.61258	0.908	9.8e-05	0.015	0.004	3.895
rs73957439	chr18	49042949	C	T	0.05474	0.987	9.8e-05	0.032	0.008	3.895
rs113363476	chr1	37233722	A	T	0.01202	0.614	9.9e-05	-0.082	0.021	-3.892
rs11588477	chr1	228512036	G	T	0.80203	0.998	9.9e-05	0.018	0.005	3.893
rs115207364	chr2	192266217	A	G	0.98498	0.538	9.9e-05	0.08	0.021	3.893
rs11791850	chr9	86761623	G	T	0.695	0.964	9.9e-05	-0.016	0.004	-3.893
rs10762777	chr10	80052507	C	T	0.31044	0.957	9.9e-05	-0.016	0.004	-3.894
rs4773879	chr13	95964324	A	C	0.71587	0.969	9.9e-05	0.016	0.004	3.893
rs3931016	chr16	11415741	C	T	0.41415	0.981	9.9e-05	-0.015	0.004	-3.894
rs1949133	chr1	68243397	C	T	0.33967	0.997	1e-04	-0.015	0.004	-3.886
rs11211656	chr2	1575110	A	G	0.50024	0.976	1e-04	-0.014	0.004	-3.89
rs6715934	chr2	78467412	C	T	0.74181	0.99	1e-04	0.016	0.004	3.889
rs45627335	chr2	113946196	C	G	0.88855	0.934	1e-04	0.023	0.006	3.883
rs4957796	chr5	108402140	C	T	0.81987	0.978	1e-04	-0.019	0.005	-3.886
rs144831886	chr11	61017306	C	T	0.01141	0.73	1e-04	-0.078	0.02	-3.88
rs10790430	chr11	121154837	C	T	0.06319	0.973	1e-04	-0.029	0.008	-3.884
rs491938	chr12	5199149	C	T	0.10572	0.882	1e-04	-0.025	0.006	-3.886
rs11056634	chr12	15914405	A	G	0.02796	0.887	1e-04	-0.046	0.012	-3.89
rs118058143	chr12	107519866	A	G	0.9708	0.928	1e-04	0.044	0.011	3.88
rs2175796	chr15	99303724	A	G	0.95251	0.997	1e-04	0.034	0.009	3.884
rs3815824	chr16	29852860	C	T	0.14744	0.983	1e-04	0.02	0.005	3.884
rs1039119	chr16	76946526	C	T	0.02215	0.989	1e-04	0.048	0.012	3.884
rs7238316	chr18	21599087	C	T	0.79502	0.939	1e-04	-0.018	0.005	-3.88
rs11665567	chr18	77563334	A	G	0.8044	0.969	1e-04	-0.018	0.005	-3.884
rs12610617	chr19	56443519	C	T	0.00743	0.968	1e-04	0.084	0.022	3.88
rs876523	chr20	40728095	A	G	0.30433	0.994	1e-04	-0.015	0.004	-3.883
rs35795647	chr20	58086799	A	G	0.93242	0.922	1e-04	-0.029	0.008	-3.88
rs115142549	chr1	62000094	C	T	0.93259	0.956	0.00011	0.029	0.007	3.878
rs77916398	chr2	101654390	A	G	0.94833	0.899	0.00011	0.033	0.009	3.872
rs10201756	chr2	113457459	C	T	0.4452	0.972	0.00011	-0.014	0.004	-3.866
rs145955781	chr2	162021457	C	T	0.99023	0.901	0.00011	-0.077	0.02	-3.857
rs35759356	chr2	199342288	A	T	0.97552	0.872	0.00011	0.048	0.013	3.875
rs143436976	chr3	49894123	A	T	0.01114	0.876	0.00011	-0.074	0.019	-3.866
rs150771242	chr3	115248349	C	G	0.99262	0.745	0.00011	0.095	0.025	3.858
rs28449689	chr4	23603764	A	T	0.51807	0.98	0.00011	-0.014	0.004	-3.865
rs11750781	chr5	77766019	C	T	0.77067	0.965	0.00011	0.017	0.004	3.858
rs1212061	chr5	141723403	C	G	0.27594	0.967	0.00011	0.016	0.004	3.868
rs35169650	chr5	163427081	C	T	0.04347	0.799	0.00011	-0.039	0.01	-3.877
rs806970	chr6	26141375	C	T	0.06807	0.841	0.00011	-0.03	0.008	-3.875
rs6923575	chr6	64658077	A	G	0.01034	0.953	0.00011	0.071	0.018	3.859
rs11763401	chr7	927468	C	T	0.92889	0.858	0.00011	-0.03	0.008	-3.859
rs78373887	chr7	127650101	C	T	0.9674	0.956	0.00011	0.041	0.011	3.858
rs2941486	chr8	76480054	A	C	0.84503	0.994	0.00011	0.02	0.005	3.858
rs150848722	chr8	85751565	A	C	0.97051	0.787	0.00011	0.047	0.012	3.858
rs1481129	chr10	84388228	A	G	0.13748	0.967	0.00011	0.021	0.005	3.872
rs4600241	chr11	76201899	G	T	0.59537	0.969	0.00011	-0.015	0.004	-3.857
rs511468	chr11	90056654	C	T	0.49557	0.988	0.00011	0.014	0.004	3.874
rs7948455	chr11	93875487	A	T	0.11965	0.977	0.00011	0.022	0.006	3.87
rs77677642	chr12	67910160	C	G	0.95473	0.732	0.00011	0.04	0.01	3.869
rs9888604	chr14	69473296	A	G	0.26377	0.999	0.00011	0.016	0.004	3.878
rs142330073	chr14	104006374	C	T	0.01299	0.737	0.00011	0.074	0.019	3.866
rs12889869	chr14	104126139	C	G	0.19572	0.988	0.00011	0.018	0.005	3.859
rs9909710	chr17	68739330	A	T	0.75042	0.952	0.00011	-0.017	0.004	-3.871
rs368434156	chr17	73963743	A	G	0.0303	0.881	0.00011	-0.043	0.011	-3.873
rs12956563	chr18	50434387	A	G	0.97391	0.87	0.00011	-0.048	0.012	-3.874
rs146309301	chr21	34144174	A	T	0.14203	0.922	0.00011	0.021	0.005	3.873
rs55764701	chr1	68466286	A	G	0.98073	0.946	0.00012	0.052	0.013	3.848
rs192230289	chr2	25454104	C	T	0.01662	0.944	0.00012	0.056	0.015	3.842
rs78725530	chr2	53028444	C	T	0.97179	0.955	0.00012	0.043	0.011	3.848
rs62164084	chr2	112484491	C	T	0.87645	0.645	0.00012	0.027	0.007	3.843
rs2704368	chr2	164443803	A	G	0.88229	0.914	0.00012	-0.023	0.006	-3.849
rs10497818	chr2	199498173	A	T	0.43125	0.948	0.00012	0.015	0.004	3.838
rs12465129	chr2	235349919	G	T	0.53531	0.96	0.00012	-0.014	0.004	-3.838
rs192312316	chr3	9947838	C	T	0.01585	0.757	0.00012	0.065	0.017	3.837
rs9861310	chr3	35364958	A	G	0.53297	0.988	0.00012	0.014	0.004	3.849
rs62254928	chr3	67904412	C	T	0.97172	0.969	0.00012	-0.043	0.011	-3.844
rs78633832	chr5	122605823	A	G	0.03897	0.974	0.00012	-0.037	0.01	-3.849
rs6894198	chr5	143555998	G	T	0.16755	0.985	0.00012	0.019	0.005	3.848
rs669395	chr5	180243227	A	C	0.88605	0.973	0.00012	0.022	0.006	3.852
rs143208909	chr7	126378186	C	T	0.98013	0.858	0.00012	-0.054	0.014	-3.85
rs11792452	chr9	7295686	A	G	0.37208	0.974	0.00012	-0.015	0.004	-3.839
rs113682466	chr9	139590473	C	T	0.01607	0.886	0.00012	-0.059	0.015	-3.844
rs1956219	chr14	33075510	C	T	0.53435	0.977	0.00012	-0.014	0.004	-3.838
rs2214161	chr17	67968838	C	T	0.94008	0.857	0.00012	0.032	0.008	3.856
rs72891157	chr17	75701137	C	T	0.16278	0.948	0.00012	-0.02	0.005	-3.843
rs141856227	chr18	43015315	A	G	0.98655	0.824	0.00012	0.068	0.018	3.844
rs12458249	chr18	60035226	C	T	0.71044	0.981	0.00012	-0.016	0.004	-3.853
rs12726656	chr1	4011085	A	C	0.93399	0.7	0.00013	-0.034	0.009	-3.823
rs72718369	chr1	90808845	C	T	0.08214	0.889	0.00013	0.027	0.007	3.832
rs147145989	chr1	94168570	G	T	0.01318	0.919	0.00013	-0.063	0.016	-3.819
rs494629	chr1	201543223	A	T	0.18952	0.921	0.00013	0.019	0.005	3.829
rs7570849	chr2	12732501	C	T	0.48043	0.9	0.00013	0.015	0.004	3.819
rs2363595	chr3	25194969	C	T	0.23493	0.957	0.00013	0.017	0.004	3.819
rs9822586	chr3	71786050	A	G	0.57004	0.943	0.00013	0.015	0.004	3.82
rs149956628	chr4	25470448	A	G	0.02625	0.818	0.00013	0.049	0.013	3.835
rs1160755	chr4	43015770	A	C	0.49196	0.982	0.00013	0.014	0.004	3.824
rs7379837	chr5	51796518	A	G	0.18706	0.958	0.00013	0.018	0.005	3.821
rs11753616	chr6	70545307	C	T	0.91436	0.977	0.00013	-0.025	0.007	-3.824
rs149271020	chr6	152402300	A	T	0.03612	0.711	0.00013	-0.044	0.011	-3.835
rs6900329	chr6	152455659	C	T	0.48136	0.983	0.00013	0.014	0.004	3.824
rs1594609	chr7	13412439	A	G	0.07189	0.965	0.00013	0.028	0.007	3.833
rs376750536	chr7	44034017	A	G	0.92527	0.715	0.00013	0.031	0.008	3.826
rs7799794	chr7	64840402	A	C	0.90899	0.981	0.00013	-0.024	0.006	-3.826
rs79749005	chr8	81009037	A	C	0.97234	0.989	0.00013	0.043	0.011	3.821
rs117651482	chr8	86301137	A	G	0.97534	0.934	0.00013	0.046	0.012	3.827
rs10756618	chr9	14829767	C	T	0.26941	0.963	0.00013	0.016	0.004	3.817
rs573474136	chr9	84314976	A	C	0.01826	0.569	0.00013	-0.069	0.018	-3.823
rs73571682	chr10	11063477	C	T	0.94305	0.966	0.00013	-0.03	0.008	-3.833
rs10827820	chr10	38018438	A	G	0.32052	0.963	0.00013	-0.015	0.004	-3.822
rs35935811	chr10	60781309	C	T	0.15806	0.825	0.00013	-0.021	0.006	-3.824
rs113496160	chr10	120992233	C	T	0.09037	0.908	0.00013	-0.026	0.007	-3.834
rs12294320	chr11	134029034	C	T	0.01358	0.856	0.00013	0.064	0.017	3.821
rs1527092	chr12	78581719	A	C	0.02006	0.864	0.00013	-0.053	0.014	-3.82
rs17089587	chr13	55084357	C	T	0.24269	0.994	0.00013	0.016	0.004	3.82
rs76884482	chr15	62679097	C	T	0.01585	0.944	0.00013	-0.057	0.015	-3.817
rs205026	chr17	11228961	C	T	0.56145	0.976	0.00013	-0.014	0.004	-3.823
rs274789	chr19	5911968	C	G	0.52316	0.944	0.00013	-0.014	0.004	-3.826
rs145316155	chr19	55601031	C	T	0.98626	0.691	0.00013	-0.072	0.019	-3.831
rs6118669	chr20	9601955	A	G	0.96614	0.96	0.00013	0.04	0.01	3.828
rs310618	chr20	62127121	C	T	0.67496	0.944	0.00013	0.015	0.004	3.818
rs12627180	chr21	40451833	A	G	0.34146	0.933	0.00013	0.015	0.004	3.833
rs150203378	chr1	54852175	C	T	0.98211	0.89	0.00014	-0.055	0.014	-3.81
rs148555318	chr1	80496288	C	T	0.98009	0.705	0.00014	-0.059	0.015	-3.813
rs13410194	chr2	13212051	A	G	0.89111	0.986	0.00014	-0.022	0.006	-3.815
rs115940197	chr2	78820824	G	T	0.02761	0.965	0.00014	-0.043	0.011	-3.816
rs17746486	chr2	95722609	C	T	0.03217	0.754	0.00014	0.046	0.012	3.809
rs62180517	chr2	222728213	C	T	0.04448	0.852	0.00014	-0.036	0.01	-3.803
rs34478768	chr2	241949100	A	G	0.79458	0.772	0.00014	-0.02	0.005	-3.815
rs73078304	chr3	48579409	A	G	0.11149	0.95	0.00014	-0.023	0.006	-3.809
rs6876638	chr5	92282024	C	T	0.11408	0.978	0.00014	0.022	0.006	3.803
rs73778906	chr5	112397781	C	T	0.02387	0.985	0.00014	0.045	0.012	3.811
rs4958120	chr5	132447568	A	G	0.73948	0.894	0.00014	-0.017	0.004	-3.806
rs112781411	chr5	168378176	A	G	0.97699	0.831	0.00014	-0.05	0.013	-3.801
rs9277992	chr6	33312455	A	G	0.81022	0.975	0.00014	-0.018	0.005	-3.805
rs55961794	chr6	134638874	C	T	0.97511	0.921	0.00014	0.047	0.012	3.815
rs13213493	chr6	139871486	C	G	0.49401	0.984	0.00014	-0.014	0.004	-3.817
rs10950961	chr7	23823144	A	G	0.47721	0.995	0.00014	-0.014	0.004	-3.808
rs112595558	chr7	66837792	C	T	0.93764	0.967	0.00014	0.029	0.008	3.804
rs11486922	chr7	152700215	A	G	0.17656	0.968	0.00014	0.019	0.005	3.81
rs80268630	chr8	4220808	A	T	0.9948	0.978	0.00014	-0.097	0.026	-3.808
rs76135211	chr9	7340204	A	T	0.0725	0.976	0.00014	0.027	0.007	3.81
rs77250906	chr9	100782921	A	G	0.97464	0.973	0.00014	0.045	0.012	3.816
rs58515751	chr9	114321687	A	T	0.86007	0.987	0.00014	0.02	0.005	3.802
rs1338109	chr10	83303374	A	T	0.23866	0.98	0.00014	-0.016	0.004	-3.801
rs141683123	chr11	11801411	A	G	0.02688	0.945	0.00014	-0.045	0.012	-3.808
rs9509170	chr13	20920373	G	T	0.46412	0.9	0.00014	-0.015	0.004	-3.802
rs7981986	chr13	70441344	G	T	0.72853	0.984	0.00014	-0.016	0.004	-3.801
rs17718448	chr13	108613532	G	T	0.13027	0.992	0.00014	-0.021	0.006	-3.816
rs531266312	chr15	75515230	C	T	0.98752	0.81	0.00014	0.07	0.018	3.814
rs114558720	chr16	49762066	C	T	0.0175	0.887	0.00014	0.057	0.015	3.804
rs34851234	chr16	55012475	C	T	0.18809	0.969	0.00014	-0.018	0.005	-3.803
rs11871941	chr17	10040481	C	T	0.19391	0.977	0.00014	-0.018	0.005	-3.811
rs528093754	chr19	37233277	A	C	0.02964	0.744	0.00014	-0.047	0.012	-3.817
rs73078889	chr20	7621615	C	T	0.79527	0.972	0.00014	0.017	0.005	3.804
rs7262622	chr20	35098485	C	T	0.94706	0.798	0.00014	0.035	0.009	3.809
rs6006594	chr22	44365232	C	G	0.45486	0.972	0.00014	-0.014	0.004	-3.814
rs5014863	chr1	58347601	C	T	0.70371	0.988	0.00015	-0.015	0.004	-3.797
rs56056931	chr2	1817816	A	G	0.35668	0.941	0.00015	0.015	0.004	3.787
rs148159780	chr2	2194684	A	G	0.03945	0.967	0.00015	-0.035	0.009	-3.795
rs72988252	chr2	143111513	A	C	0.06976	0.978	0.00015	-0.027	0.007	-3.789
rs74724497	chr2	162291369	G	T	0.79403	0.93	0.00015	-0.018	0.005	-3.784
rs201737235	chr2	202876899	A	T	0.72584	0.826	0.00015	-0.017	0.004	-3.797
rs6774853	chr3	7064053	C	T	0.51085	0.941	0.00015	0.014	0.004	3.796
rs17583623	chr3	43904904	A	G	0.92539	0.861	0.00015	-0.028	0.007	-3.786
rs2434571	chr5	125126005	A	T	0.86926	0.913	0.00015	-0.021	0.006	-3.787
rs3763120	chr5	141049407	A	G	0.563	0.985	0.00015	-0.014	0.004	-3.793
rs11134454	chr5	166761513	C	T	0.44839	0.973	0.00015	0.014	0.004	3.794
rs7780027	chr7	3386228	C	T	0.49436	0.985	0.00015	-0.014	0.004	-3.791
rs11764759	chr7	155420262	A	G	0.29622	0.945	0.00015	0.016	0.004	3.787
rs62521197	chr8	118529308	C	G	0.92894	0.993	0.00015	-0.027	0.007	-3.796
rs78788770	chr8	137700774	C	T	0.85259	0.982	0.00015	0.019	0.005	3.788
rs144506977	chr9	76232839	A	T	0.97968	0.886	0.00015	0.053	0.014	3.785
rs28444945	chr9	122002383	C	T	0.22998	0.97	0.00015	0.017	0.004	3.799
rs10884100	chr10	106891264	C	T	0.33599	0.992	0.00015	-0.015	0.004	-3.785
rs10794105	chr10	128409946	A	C	0.98615	0.806	0.00015	-0.067	0.018	-3.789
rs1574122	chr11	1482488	C	T	0.20283	0.936	0.00015	0.018	0.005	3.789
rs117564617	chr12	124624216	A	C	0.01485	0.731	0.00015	0.066	0.017	3.794
rs12865755	chr13	23835387	A	T	0.90788	0.947	0.00015	-0.025	0.006	-3.797
rs2273817	chr13	50299677	C	T	0.72836	0.993	0.00015	-0.016	0.004	-3.788
rs952766	chr13	54915506	A	G	0.40396	0.976	0.00015	0.014	0.004	3.785
rs17099069	chr14	32896479	A	G	0.9617	0.991	0.00015	-0.036	0.01	-3.788
rs57355661	chr15	63089272	C	G	0.97607	0.722	0.00015	-0.053	0.014	-3.789
rs142545374	chr16	2872925	A	G	0.00991	0.766	0.00015	0.081	0.021	3.795
rs150009803	chr16	23687358	G	T	0.98403	0.764	0.00015	-0.063	0.017	-3.798
rs11640171	chr16	52176073	C	G	0.70492	0.968	0.00015	0.016	0.004	3.793
rs56049219	chr16	73075282	A	G	0.91091	0.866	0.00015	-0.026	0.007	-3.796
rs8090085	chr18	52900771	G	T	0.61536	0.958	0.00015	-0.015	0.004	-3.796
rs826296	chr19	37438286	A	G	0.35739	0.982	0.00015	0.015	0.004	3.787
rs35106244	chr19	49203829	C	T	0.43933	0.914	0.00015	-0.015	0.004	-3.788
rs2423853	chr20	14914709	A	T	0.56181	0.975	0.00015	-0.014	0.004	-3.799
rs138120	chr22	44266139	A	G	0.4274	0.977	0.00015	-0.014	0.004	-3.783
rs61823519	chr1	223689931	A	T	0.9696	0.904	0.00016	-0.042	0.011	-3.773
rs79369860	chr1	224829345	C	T	0.05492	0.891	0.00016	-0.032	0.009	-3.769
rs11677524	chr2	100935329	C	T	0.50514	0.984	0.00016	0.014	0.004	3.781
rs12381229	chr3	72882658	C	T	0.57882	0.813	0.00016	-0.015	0.004	-3.775
rs114724022	chr4	55183849	C	T	0.04958	0.844	0.00016	-0.034	0.009	-3.781
rs140927432	chr5	129107404	A	G	0.98686	0.87	0.00016	0.065	0.017	3.783
rs72789417	chr5	134991200	A	G	0.03074	0.97	0.00016	0.041	0.011	3.772
rs6899218	chr5	178988608	A	T	0.47435	0.96	0.00016	-0.014	0.004	-3.783
rs73224417	chr8	23117300	C	T	0.3002	0.962	0.00016	0.015	0.004	3.776
rs146468744	chr8	59854339	C	T	0.02724	0.985	0.00016	-0.044	0.012	-3.782
rs66987979	chr8	66584268	A	G	0.89698	0.983	0.00016	-0.023	0.006	-3.773
rs745486	chr9	11242155	C	T	0.27477	0.971	0.00016	-0.016	0.004	-3.769
rs35918312	chr9	30213746	A	T	0.84343	0.984	0.00016	-0.019	0.005	-3.773
rs150213464	chr9	134220285	C	T	0.01244	0.818	0.00016	-0.068	0.018	-3.78
rs147438468	chr11	62956895	G	T	0.97181	0.819	0.00016	0.046	0.012	3.778
rs654638	chr11	65617324	A	G	0.20424	0.966	0.00016	-0.017	0.005	-3.774
rs17820041	chr12	12354072	C	T	0.03046	0.964	0.00016	-0.04	0.011	-3.769
rs1457612	chr12	13639091	C	G	0.75078	0.968	0.00016	-0.016	0.004	-3.776
rs77778748	chr12	129558762	C	T	0.0181	0.969	0.00016	0.052	0.014	3.783
rs561252639	chr13	55820910	G	T	0.02328	0.577	0.00016	0.06	0.016	3.78
rs201439332	chr14	24801966	C	T	0.98679	0.68	0.00016	0.073	0.019	3.775
rs28851789	chr14	62616541	C	T	0.01064	0.756	0.00016	0.078	0.021	3.777
rs3988162	chr15	55888608	C	T	0.10602	0.983	0.00016	-0.023	0.006	-3.777
rs4932540	chr15	91976182	A	C	0.95947	0.864	0.00016	0.038	0.01	3.768
rs4778106	chr15	93663467	A	G	0.70436	0.976	0.00016	0.015	0.004	3.777
rs1003796	chr16	19345106	A	G	0.15209	0.986	0.00016	-0.019	0.005	-3.771
rs74930949	chr18	563380	C	T	0.05648	0.776	0.00016	0.034	0.009	3.768
rs6017962	chr20	35980761	C	G	0.02721	0.963	0.00016	0.043	0.011	3.777
rs2832195	chr21	30497238	A	G	0.71318	0.987	0.00016	0.015	0.004	3.774
rs59025667	chr22	29227672	A	C	0.97078	0.999	0.00016	0.042	0.011	3.777
rs10518612	chr1	80436748	C	T	0.046	0.965	0.00017	0.033	0.009	3.766
rs190923838	chr2	41526867	A	G	0.01263	0.82	0.00017	-0.068	0.018	-3.761
rs76545103	chr2	155200316	A	G	0.0147	0.956	0.00017	0.059	0.016	3.754
rs78400445	chr2	171977636	A	C	0.18755	0.91	0.00017	-0.018	0.005	-3.759
rs13096258	chr3	2621117	C	T	0.12253	0.967	0.00017	-0.021	0.006	-3.755
rs199851227	chr3	107411615	A	G	0.75546	0.986	0.00017	0.016	0.004	3.759
rs13059615	chr3	135749624	A	G	0.58379	0.839	0.00017	0.015	0.004	3.765
rs2868426	chr3	150083221	A	C	0.76931	0.995	0.00017	0.016	0.004	3.762
rs4689291	chr4	5977462	C	T	0.19791	0.991	0.00017	0.017	0.005	3.765
rs141006902	chr4	71289354	A	G	0.84104	0.977	0.00017	-0.019	0.005	-3.763
rs113877307	chr4	115927179	C	T	0.01071	0.76	0.00017	-0.077	0.021	-3.762
rs34439518	chr5	124185889	C	T	0.34224	0.932	0.00017	-0.015	0.004	-3.757
rs4331993	chr6	152793572	A	T	0.64866	0.994	0.00017	0.014	0.004	3.76
rs62436484	chr6	156321912	C	T	0.13127	0.983	0.00017	0.021	0.006	3.765
rs3807309	chr7	128472138	A	G	0.88414	0.974	0.00017	-0.022	0.006	-3.756
rs11980495	chr7	152321347	A	G	0.78428	0.926	0.00017	0.017	0.005	3.766
rs2736350	chr8	11361552	G	T	0.69066	0.985	0.00017	0.015	0.004	3.76
rs2919381	chr8	32563924	A	G	0.5258	0.987	0.00017	-0.014	0.004	-3.764
rs2721096	chr8	127438387	A	G	0.4043	0.937	0.00017	-0.015	0.004	-3.765
rs7048390	chr9	38316677	G	T	0.57246	0.934	0.00017	0.014	0.004	3.759
rs59101768	chr9	100943686	A	G	0.9604	0.985	0.00017	0.036	0.01	3.763
rs76519350	chr11	74958133	A	G	0.97443	0.982	0.00017	0.044	0.012	3.761
rs138223383	chr11	112052506	C	G	0.98694	0.851	0.00017	-0.066	0.018	-3.756
rs573504407	chr11	134259982	G	T	0.81277	0.947	0.00017	-0.018	0.005	-3.755
rs78914917	chr13	95625589	C	T	0.04345	0.782	0.00017	0.038	0.01	3.763
rs8005561	chr14	84710136	A	G	0.24123	0.981	0.00017	0.016	0.004	3.765
rs8093135	chr18	20138766	A	T	0.31458	0.809	0.00017	-0.016	0.004	-3.764
rs422182	chr18	37543599	C	T	0.0374	0.978	0.00017	0.036	0.01	3.763
rs8094190	chr18	69225909	A	G	0.94719	0.933	0.00017	0.032	0.008	3.754
rs114161522	chr19	30024815	C	T	0.03139	0.844	0.00017	0.043	0.012	3.76
rs6035494	chr20	19949463	A	T	0.02359	0.821	0.00017	-0.05	0.013	-3.758
rs555932838	chr1	32027090	A	T	0.97508	0.935	0.00018	-0.045	0.012	-3.746
rs114020893	chr1	78353605	C	T	0.83088	0.724	0.00018	-0.021	0.006	-3.739
rs10782661	chr1	78768645	A	G	0.59827	0.994	0.00018	-0.014	0.004	-3.746
rs12735582	chr1	117561794	G	T	0.05546	0.866	0.00018	0.032	0.009	3.75
rs142528261	chr1	180542701	C	T	0.01971	0.873	0.00018	-0.051	0.014	-3.742
rs114087859	chr2	58884216	C	T	0.02174	0.939	0.00018	-0.048	0.013	-3.74
rs7648012	chr3	51354571	A	G	0.17664	0.929	0.00018	-0.019	0.005	-3.739
rs7641157	chr3	56360253	C	T	0.67756	0.985	0.00018	-0.015	0.004	-3.739
rs113060600	chr3	147142391	G	T	0.07317	0.859	0.00018	-0.029	0.008	-3.74
rs10866337	chr4	170259082	C	T	0.26038	0.964	0.00018	-0.016	0.004	-3.745
rs150288946	chr5	75779540	C	T	0.98705	0.817	0.00018	0.065	0.017	3.742
rs11752947	chr6	150883491	C	T	0.92884	0.967	0.00018	-0.027	0.007	-3.742
rs10248715	chr7	121639658	C	T	0.05041	0.994	0.00018	0.031	0.008	3.739
rs6530683	chr8	13722832	A	T	0.5843	0.916	0.00018	-0.015	0.004	-3.751
rs34637388	chr8	75934347	C	T	0.05782	0.859	0.00018	-0.032	0.009	-3.746
rs77078790	chr8	88859828	A	C	0.34167	0.995	0.00018	0.015	0.004	3.748
rs76168062	chr9	19896870	C	G	0.97618	0.807	0.00018	-0.05	0.013	-3.752
rs114868442	chr9	114225207	A	T	0.06618	0.986	0.00018	0.028	0.007	3.748
rs146471013	chr11	56430502	G	T	0.98574	0.945	0.00018	-0.06	0.016	-3.748
rs7995077	chr13	23827815	A	G	0.54056	0.936	0.00018	0.014	0.004	3.746
rs186400376	chr13	31805158	A	T	0.98536	0.707	0.00018	-0.066	0.018	-3.748
rs7984271	chr13	54839533	A	G	0.23848	0.938	0.00018	0.017	0.004	3.744
rs117469193	chr15	33102584	C	G	0.98733	0.848	0.00018	-0.066	0.018	-3.75
rs17264872	chr16	82717000	A	C	0.80793	0.964	0.00018	0.018	0.005	3.742
rs78971562	chr17	1273627	A	G	0.45569	0.769	0.00018	0.016	0.004	3.745
rs61231751	chr17	77682963	C	T	0.12076	0.933	0.00018	-0.022	0.006	-3.751
rs142244002	chr18	48669066	A	G	0.95193	0.847	0.00018	-0.035	0.009	-3.744
rs147305360	chr18	74379290	A	G	0.12976	0.976	0.00018	0.021	0.005	3.739
rs75434750	chr19	6089572	A	G	0.97096	0.909	0.00018	0.042	0.011	3.743
rs186354814	chr19	22474075	C	T	0.98406	0.883	0.00018	0.058	0.015	3.75
rs449877	chr19	56449723	C	G	0.68344	0.965	0.00018	-0.015	0.004	-3.741
rs1888995	chr20	25400487	A	G	0.66887	0.979	0.00018	-0.015	0.004	-3.746
rs6005254	chr22	27376590	C	T	0.80166	0.973	0.00018	-0.017	0.005	-3.745
rs145805994	chr1	59149611	A	T	0.9662	0.897	0.00019	0.04	0.011	3.729
rs147198392	chr1	199594111	C	T	0.97467	0.855	0.00019	0.047	0.013	3.731
rs6746997	chr2	788807	C	T	0.81748	0.996	0.00019	-0.018	0.005	-3.737
rs4952518	chr2	42066848	C	T	0.61784	0.972	0.00019	0.014	0.004	3.738
rs76576043	chr2	139510257	A	T	0.03675	0.934	0.00019	0.038	0.01	3.738
rs2723242	chr2	171892379	A	G	0.24491	0.977	0.00019	0.016	0.004	3.735
rs34170355	chr3	16009014	C	T	0.1109	0.902	0.00019	-0.023	0.006	-3.736
rs7639470	chr3	141398953	C	T	0.95212	0.909	0.00019	-0.033	0.009	-3.736
rs190301055	chr4	45257727	C	G	0.05828	0.885	0.00019	-0.031	0.008	-3.726
rs9790818	chr4	66259887	A	C	0.16177	0.99	0.00019	0.019	0.005	3.735
rs78479193	chr4	145180363	A	G	0.99087	0.921	0.00019	0.075	0.02	3.73
rs147080626	chr5	36247600	A	G	0.00901	0.786	0.00019	-0.081	0.022	-3.733
rs1352736	chr5	79190694	G	T	0.47998	0.981	0.00019	-0.014	0.004	-3.737
rs544697	chr5	82913505	A	C	0.47102	0.954	0.00019	0.014	0.004	3.73
rs79296605	chr5	157358478	G	T	0.98283	0.96	0.00019	0.054	0.014	3.737
rs4370367	chr6	18073401	C	T	0.38177	0.922	0.00019	-0.015	0.004	-3.736
rs7744272	chr6	46174522	C	T	0.80602	0.996	0.00019	0.017	0.005	3.734
rs555374393	chr7	75791963	C	T	0.98388	0.712	0.00019	0.063	0.017	3.729
rs75731123	chr8	10573698	A	G	0.13686	0.965	0.00019	0.02	0.005	3.733
rs3802329	chr8	19266727	A	C	0.64412	0.991	0.00019	0.014	0.004	3.728
rs117662678	chr8	26485740	C	T	0.99451	0.928	0.00019	0.095	0.025	3.738
rs13248566	chr8	86498144	C	T	0.04969	0.945	0.00019	-0.032	0.009	-3.732
rs145670687	chr9	72885641	C	G	0.00836	0.919	0.00019	-0.077	0.02	-3.736
rs118011900	chr9	91474791	A	G	0.97816	0.877	0.00019	0.051	0.014	3.727
rs6482564	chr10	26749281	C	T	0.02679	0.854	0.00019	0.046	0.012	3.729
rs7106148	chr11	12878142	C	T	0.28097	0.985	0.00019	0.015	0.004	3.733
rs117602282	chr11	127658278	C	T	0.02794	0.882	0.00019	-0.044	0.012	-3.728
rs117118591	chr12	24900774	A	G	0.97374	0.97	0.00019	-0.043	0.012	-3.736
rs11495450	chr12	52135563	C	T	0.33857	0.93	0.00019	-0.015	0.004	-3.725
rs78208955	chr12	53656969	G	T	0.97971	0.927	0.00019	0.05	0.013	3.727
rs7136673	chr12	78833061	G	T	0.38803	0.98	0.00019	0.014	0.004	3.734
rs138037471	chr13	77566320	C	G	0.03328	0.886	0.00019	0.041	0.011	3.728
rs111421618	chr14	27216530	A	T	0.95509	0.971	0.00019	-0.034	0.009	-3.736
rs9671474	chr14	53769856	C	T	0.80162	0.971	0.00019	-0.017	0.005	-3.733
rs72718279	chr14	69533385	C	T	0.96785	0.962	0.00019	-0.039	0.01	-3.727
rs78698752	chr15	38627885	A	G	0.99306	0.839	0.00019	-0.088	0.024	-3.73
rs2404741	chr15	76851735	C	T	0.58391	0.963	0.00019	-0.014	0.004	-3.734
rs61079240	chr17	29752774	C	T	0.96554	0.969	0.00019	-0.038	0.01	-3.726
rs193151495	chr18	30900587	C	T	0.97626	0.821	0.00019	0.049	0.013	3.726
rs73457069	chr18	49682711	C	T	0.98964	0.954	0.00019	-0.068	0.018	-3.734
rs2715291	chr18	63731739	A	T	0.45684	0.822	0.00019	0.015	0.004	3.731
rs3745457	chr19	14016774	A	G	0.78617	0.948	0.00019	0.017	0.005	3.738
rs74475367	chr1	46815375	A	T	0.03829	0.86	2e-04	0.038	0.01	3.725
rs72711931	chr1	158015076	C	T	0.08742	0.951	2e-04	0.025	0.007	3.722
rs2460100	chr2	57754796	C	G	0.66901	0.97	2e-04	0.015	0.004	3.714
rs2351420	chr2	189841753	A	C	0.74678	0.974	2e-04	0.016	0.004	3.723
rs74637562	chr2	224674453	A	T	0.93696	0.892	2e-04	-0.03	0.008	-3.718
rs62234997	chr3	20754619	A	G	0.24854	0.906	2e-04	-0.016	0.004	-3.725
rs114595809	chr3	104380858	G	T	0.99279	0.933	2e-04	0.08	0.021	3.722
rs17418895	chr3	161197002	A	G	0.96561	0.993	2e-04	0.038	0.01	3.716
rs7665304	chr4	109025379	A	C	0.58882	0.972	2e-04	0.014	0.004	3.714
rs191163077	chr4	168841574	A	C	0.00825	0.775	2e-04	0.088	0.024	3.714
rs1863315	chr4	185395385	C	T	0.8994	0.972	2e-04	-0.023	0.006	-3.72
rs13110782	chr4	186808581	A	G	0.56627	0.988	2e-04	0.014	0.004	3.716
rs75781786	chr6	70344056	G	T	0.03466	0.889	2e-04	0.04	0.011	3.723
rs73672169	chr7	3815068	A	T	0.92151	0.867	2e-04	-0.027	0.007	-3.717
rs4531011	chr8	10876517	A	C	0.57538	0.875	2e-04	-0.015	0.004	-3.714
rs7837430	chr8	130061829	C	T	0.27854	0.982	2e-04	0.015	0.004	3.716
rs149675349	chr9	94151200	C	T	0.00919	0.869	2e-04	-0.076	0.02	-3.714
rs150864343	chr9	106152578	C	T	0.98262	0.835	2e-04	-0.058	0.015	-3.721
rs10978958	chr9	110402957	A	G	0.89273	0.962	2e-04	0.022	0.006	3.719
rs79873545	chr9	137745716	A	G	0.98604	0.968	2e-04	-0.059	0.016	-3.717
rs11251177	chr10	2384323	C	T	0.89319	0.99	2e-04	0.022	0.006	3.717
rs143502031	chr10	6149702	C	G	0.00836	0.958	2e-04	0.075	0.02	3.714
rs10826280	chr10	61103622	C	T	0.61681	0.968	2e-04	-0.014	0.004	-3.719
rs61859952	chr10	77251394	A	G	0.88757	0.803	2e-04	-0.024	0.006	-3.719
rs486460	chr11	63058337	A	G	0.61821	0.964	2e-04	0.014	0.004	3.723
rs7936719	chr11	113445494	C	T	0.52943	0.969	2e-04	-0.014	0.004	-3.714
rs34180564	chr11	127050479	C	T	0.06779	0.825	2e-04	0.03	0.008	3.721
rs7959280	chr12	48212013	A	G	0.32479	0.83	2e-04	0.016	0.004	3.716
rs190717172	chr13	93181635	C	T	0.01138	0.683	2e-04	0.077	0.021	3.724
rs8023175	chr14	44214944	A	G	0.23373	1	2e-04	0.016	0.004	3.723
rs77676337	chr14	80906769	C	G	0.97878	0.904	2e-04	0.051	0.014	3.717
rs73382299	chr15	38068697	A	G	0.03201	0.991	2e-04	0.039	0.01	3.717
rs62040099	chr16	79060747	C	G	0.5942	0.935	2e-04	0.014	0.004	3.721
rs9936732	chr16	80041086	C	T	0.43822	0.969	2e-04	0.014	0.004	3.713
rs4888191	chr16	81971970	A	G	0.84348	0.995	2e-04	-0.019	0.005	-3.714
rs12453908	chr17	43096830	C	T	0.95305	0.892	2e-04	0.034	0.009	3.72
rs2014329	chr19	56077988	A	G	0.35662	0.929	2e-04	-0.015	0.004	-3.721
rs8108543	chr19	58068395	A	G	0.5342	0.961	2e-04	-0.014	0.004	-3.723
rs140576156	chr22	49367046	C	T	0.01598	0.95	2e-04	0.057	0.015	3.715
rs142343683	chr1	169848013	A	T	0.00479	0.716	0.00021	0.12	0.032	3.706
rs72744965	chr1	197837567	C	T	0.66536	0.935	0.00021	-0.015	0.004	-3.703
rs116258116	chr1	232984513	C	G	0.0169	0.899	0.00021	0.054	0.015	3.71
rs113354809	chr2	33160433	A	T	0.06291	0.989	0.00021	0.028	0.007	3.704
rs13405626	chr2	79290106	A	G	0.07273	0.998	0.00021	0.026	0.007	3.707
rs141152945	chr2	98952214	C	T	0.01343	0.776	0.00021	-0.067	0.018	-3.709
rs78720899	chr2	122763421	C	T	0.97448	0.942	0.00021	0.045	0.012	3.705
rs79671025	chr2	160913086	C	T	0.98874	0.917	0.00021	-0.069	0.019	-3.704
rs17437094	chr2	165109697	C	T	0.9708	0.926	0.00021	0.041	0.011	3.707
rs4675525	chr2	206344751	C	T	0.45617	0.973	0.00021	0.014	0.004	3.71
rs113597482	chr3	12273435	A	G	0.01997	0.93	0.00021	0.05	0.013	3.712
rs34965525	chr3	62577244	C	G	0.79942	0.731	0.00021	0.02	0.005	3.707
rs4484141	chr3	149808060	C	T	0.5254	0.963	0.00021	0.014	0.004	3.703
rs76591803	chr5	92066347	C	T	0.99	0.984	0.00021	-0.07	0.019	-3.703
rs9342662	chr6	68442232	C	T	0.32572	0.969	0.00021	-0.015	0.004	-3.705
rs117847237	chr7	78439186	A	G	0.97699	0.758	0.00021	0.051	0.014	3.712
rs79840260	chr8	21187761	A	C	0.01573	0.869	0.00021	-0.059	0.016	-3.702
rs78933253	chr9	8525870	A	G	0.97974	0.922	0.00021	0.05	0.013	3.708
rs58879007	chr9	72939906	A	G	0.78226	0.99	0.00021	0.016	0.004	3.706
rs190585739	chr10	99882687	A	G	0.97532	0.76	0.00021	0.05	0.013	3.702
rs7123687	chr11	95439404	A	C	0.45508	0.964	0.00021	0.014	0.004	3.705
rs11606390	chr11	114015298	C	T	0.15599	0.761	0.00021	0.021	0.006	3.702
rs11109729	chr12	99515099	A	G	0.4173	0.883	0.00021	-0.015	0.004	-3.705
rs77154840	chr13	72783703	C	G	0.04697	0.801	0.00021	0.036	0.01	3.702
rs11259925	chr15	84542360	A	G	0.17635	0.947	0.00021	-0.018	0.005	-3.702
rs72799321	chr16	30874830	G	T	0.21172	0.917	0.00021	0.017	0.005	3.709
rs12599879	chr16	49785030	G	T	0.82064	0.981	0.00021	-0.018	0.005	-3.703
rs150841918	chr17	44823967	A	T	0.98688	0.852	0.00021	0.064	0.017	3.708
rs12978692	chr19	58175855	G	T	0.35672	0.914	0.00021	0.015	0.004	3.702
rs550966	chr1	38204012	C	G	0.45934	0.982	0.00022	-0.014	0.004	-3.698
rs10082203	chr1	236416923	C	T	0.12684	0.996	0.00022	0.02	0.006	3.694
rs1437713	chr2	146595034	A	C	0.81728	0.982	0.00022	0.018	0.005	3.7
rs113748673	chr3	49249819	C	T	0.98829	0.883	0.00022	0.069	0.019	3.698
rs358791	chr3	55358812	A	T	0.32103	0.848	0.00022	0.016	0.004	3.691
rs114512694	chr3	55802391	A	G	0.96706	0.706	0.00022	0.045	0.012	3.695
rs113381784	chr3	69060215	A	G	0.1214	0.948	0.00022	-0.021	0.006	-3.697
rs28681260	chr4	7896705	A	G	0.64058	0.985	0.00022	-0.014	0.004	-3.697
rs2625168	chr5	16887825	A	C	0.45253	0.981	0.00022	0.014	0.004	3.7
rs34895584	chr5	76181437	C	T	0.34632	0.877	0.00022	0.015	0.004	3.69
rs144230168	chr6	80255335	C	T	0.01149	0.951	0.00022	0.067	0.018	3.69
rs35991001	chr6	106494651	C	T	0.01138	0.889	0.00022	-0.067	0.018	-3.699
rs2768551	chr6	109270656	A	G	0.811	0.974	0.00022	0.017	0.005	3.693
rs62458643	chr7	82853100	C	T	0.05547	0.825	0.00022	0.032	0.009	3.696
rs112070444	chr8	135611317	C	T	0.02938	0.99	0.00022	0.04	0.011	3.7
rs4880651	chr10	3992461	A	G	0.39294	0.971	0.00022	0.014	0.004	3.698
rs1077505	chr10	11255041	A	C	0.91778	0.909	0.00022	0.026	0.007	3.694
rs10998013	chr10	53299913	G	T	0.47419	0.974	0.00022	0.014	0.004	3.692
rs61862619	chr10	76529419	G	T	0.96497	0.718	0.00022	-0.043	0.012	-3.699
rs1386039	chr12	116139115	A	G	0.37109	0.981	0.00022	0.014	0.004	3.697
rs1952213	chr14	47738271	C	G	0.34953	0.988	0.00022	0.014	0.004	3.694
rs12590464	chr14	62645384	C	T	0.53061	0.986	0.00022	-0.014	0.004	-3.692
rs118093528	chr14	63735028	C	T	0.94646	0.951	0.00022	-0.03	0.008	-3.697
rs7151331	chr14	69670936	A	G	0.61055	0.97	0.00022	0.014	0.004	3.692
rs2584240	chr15	96267139	A	T	0.10946	0.954	0.00022	-0.022	0.006	-3.696
rs118179146	chr17	70134969	A	G	0.9678	0.777	0.00022	-0.043	0.012	-3.697
rs305409	chr1	88233597	C	T	0.26041	0.949	0.00023	-0.016	0.004	-3.684
rs2657564	chr1	225789964	C	T	0.71116	0.974	0.00023	-0.015	0.004	-3.686
rs62127653	chr2	10380435	G	T	0.15159	0.976	0.00023	-0.019	0.005	-3.682
rs72812622	chr2	79024851	C	T	0.92514	0.911	0.00023	0.027	0.007	3.679
rs72899092	chr2	156611634	A	G	0.05455	0.914	0.00023	0.031	0.008	3.678
rs12616617	chr2	193710897	C	T	0.58707	0.963	0.00023	0.014	0.004	3.684
rs62245264	chr3	72346160	C	T	0.06093	0.893	0.00023	-0.03	0.008	-3.684
rs60019437	chr3	170969829	C	T	0.88597	0.903	0.00023	-0.022	0.006	-3.681
rs17863879	chr4	118532049	C	T	0.06724	0.951	0.00023	0.028	0.008	3.688
rs9994846	chr4	170155170	A	G	0.68301	0.97	0.00023	-0.015	0.004	-3.683
rs72759764	chr5	56313489	C	T	0.02207	0.975	0.00023	-0.046	0.013	-3.68
rs4242159	chr5	170026867	A	T	0.5808	0.947	0.00023	-0.014	0.004	-3.684
rs716953	chr6	39349401	A	G	0.08179	0.996	0.00023	0.024	0.007	3.683
rs36183176	chr6	121611008	A	G	0.9779	0.812	0.00023	0.05	0.014	3.681
rs6987513	chr8	133721596	C	G	0.01788	0.948	0.00023	-0.052	0.014	-3.678
rs79338858	chr9	13698840	C	T	0.02107	0.767	0.00023	-0.054	0.015	-3.68
rs4271055	chr9	37592812	C	T	0.64854	0.969	0.00023	-0.014	0.004	-3.682
rs186528782	chr10	93652139	C	G	0.0125	0.752	0.00023	-0.07	0.019	-3.683
rs10883078	chr10	100113280	A	G	0.74003	0.994	0.00023	-0.015	0.004	-3.68
rs117814009	chr14	33909543	A	G	0.98873	0.828	0.00023	0.071	0.019	3.679
rs7179921	chr15	91328932	C	G	0.73377	0.979	0.00023	-0.015	0.004	-3.682
rs11079897	chr17	48203871	A	G	0.31796	0.969	0.00023	0.015	0.004	3.682
rs9892066	chr17	52333698	A	C	0.43464	0.965	0.00023	0.014	0.004	3.682
rs2318871	chr17	63772634	C	T	0.32119	0.957	0.00023	0.015	0.004	3.685
rs2255879	chr1	38911588	A	T	0.23195	0.912	0.00024	-0.017	0.005	-3.667
rs183658428	chr1	77910000	C	T	0.46851	0.905	0.00024	-0.014	0.004	-3.677
rs11578545	chr1	153999580	A	C	0.28702	0.98	0.00024	0.015	0.004	3.669
rs4657016	chr1	161272526	A	G	0.53341	0.981	0.00024	0.014	0.004	3.672
rs554994388	chr1	167401121	C	G	0.02067	0.77	0.00024	0.054	0.015	3.669
rs79700013	chr1	246973876	A	T	0.98292	0.61	0.00024	-0.066	0.018	-3.67
rs11695579	chr2	46283677	A	G	0.86189	0.978	0.00024	-0.02	0.005	-3.676
rs62157580	chr2	98325330	G	T	0.57814	0.987	0.00024	-0.014	0.004	-3.668
rs35913336	chr3	24953489	C	T	0.14805	0.983	0.00024	-0.019	0.005	-3.677
rs2326225	chr3	85177173	A	G	0.52675	0.989	0.00024	0.014	0.004	3.675
rs6828820	chr4	164230540	C	T	0.26984	0.985	0.00024	-0.015	0.004	-3.669
rs77363039	chr4	183565837	A	G	0.1742	0.962	0.00024	0.018	0.005	3.673
rs72714159	chr4	187391979	C	G	0.01205	0.734	0.00024	0.071	0.019	3.673
rs61016938	chr5	31112617	A	G	0.86888	0.975	0.00024	-0.02	0.005	-3.669
rs11958465	chr5	110829078	C	T	0.83327	0.924	0.00024	-0.019	0.005	-3.675
rs17133719	chr5	111089355	A	G	0.18929	0.982	0.00024	0.017	0.005	3.674
rs2395360	chr6	33102536	A	C	0.3842	0.998	0.00024	-0.014	0.004	-3.668
rs116125415	chr6	105846839	C	T	0.00844	0.883	0.00024	0.079	0.022	3.671
rs9384441	chr6	156549813	A	G	0.76269	0.998	0.00024	-0.016	0.004	-3.668
rs138778223	chr7	136998116	A	C	0.99148	0.888	0.00024	-0.078	0.021	-3.674
rs4726787	chr7	140106886	C	T	0.54021	0.977	0.00024	0.014	0.004	3.672
rs12679549	chr8	5772947	C	T	0.22654	0.998	0.00024	-0.016	0.004	-3.674
rs192930901	chr8	42136049	C	T	0.0084	0.777	0.00024	0.088	0.024	3.669
rs13248348	chr8	62751609	A	G	0.11614	0.948	0.00024	0.021	0.006	3.677
rs34035094	chr8	67613710	G	T	0.0519	0.808	0.00024	-0.034	0.009	-3.671
rs1171591	chr10	61506677	C	T	0.04687	0.844	0.00024	-0.035	0.009	-3.67
rs140657980	chr10	68393544	A	T	0.97374	0.985	0.00024	0.042	0.011	3.668
rs7074148	chr10	81186886	C	T	0.07334	0.899	0.00024	-0.027	0.007	-3.671
rs10891869	chr11	115459745	A	G	0.73169	0.983	0.00024	0.015	0.004	3.675
rs797733	chr12	360614	C	T	0.09973	0.937	0.00024	-0.023	0.006	-3.677
rs17455486	chr12	58091039	G	T	0.97231	0.979	0.00024	-0.041	0.011	-3.673
rs9592406	chr13	34862515	C	T	0.26524	0.98	0.00024	0.015	0.004	3.674
rs145997889	chr15	74889868	A	G	0.02241	0.864	0.00024	0.048	0.013	3.673
rs9938522	chr16	13552242	A	T	0.49827	0.985	0.00024	-0.014	0.004	-3.678
rs4500754	chr16	30376691	A	G	0.87845	0.903	0.00024	-0.021	0.006	-3.671
rs17431820	chr16	65128458	G	T	0.89356	0.91	0.00024	0.023	0.006	3.673
rs2322858	chr17	13144762	G	T	0.2158	0.853	0.00024	0.018	0.005	3.669
rs572581835	chr17	76254917	A	G	0.97729	0.801	0.00024	-0.05	0.014	-3.671
rs62104336	chr19	10104531	C	T	0.02373	0.946	0.00024	0.045	0.012	3.668
rs180740376	chr22	47621689	C	G	0.99392	0.867	0.00024	-0.092	0.025	-3.669
rs115742618	chr1	15767124	C	T	0.01635	0.962	0.00025	-0.054	0.015	-3.666
rs114298274	chr1	73059862	A	G	0.97868	0.89	0.00025	-0.049	0.013	-3.663
rs114639411	chr2	6183711	A	C	0.98811	0.857	0.00025	0.068	0.019	3.658
rs145580072	chr2	34153489	C	T	0.01929	0.73	0.00025	0.056	0.015	3.666
rs2215873	chr2	60004953	C	T	0.45849	0.983	0.00025	0.014	0.004	3.662
rs6744016	chr2	142273360	C	T	0.13663	0.998	0.00025	0.02	0.005	3.665
rs111670841	chr3	168615049	C	T	0.03476	0.949	0.00025	0.037	0.01	3.661
rs147788850	chr4	56443693	A	G	0.01055	0.799	0.00025	-0.072	0.02	-3.666
rs9684617	chr4	80257538	A	T	0.64417	0.951	0.00025	-0.014	0.004	-3.662
rs6419221	chr4	123564119	C	T	0.3697	0.994	0.00025	-0.014	0.004	-3.663
rs565810668	chr5	108780130	A	G	0.98802	0.711	0.00025	-0.076	0.021	-3.662
rs67129626	chr7	145326659	A	C	0.00276	0.606	0.00025	-0.168	0.046	-3.66
rs17149611	chr8	8165004	C	T	0.86856	0.983	0.00025	-0.02	0.005	-3.667
rs117972309	chr8	79721761	A	C	0.01464	0.943	0.00025	-0.058	0.016	-3.657
rs11775314	chr8	142843262	C	T	0.36956	0.922	0.00025	-0.014	0.004	-3.662
rs61839205	chr10	29557685	A	G	0.7989	0.978	0.00025	-0.017	0.005	-3.661
rs117107207	chr10	85416152	C	T	0.01797	0.931	0.00025	0.052	0.014	3.666
rs112509901	chr10	125125399	C	T	0.9707	0.921	0.00025	-0.041	0.011	-3.66
rs60229504	chr11	40357573	C	T	0.95845	0.989	0.00025	-0.034	0.009	-3.659
rs61911648	chr11	133692139	C	T	0.10891	0.903	0.00025	0.023	0.006	3.664
rs17408730	chr14	34163802	C	G	0.29809	0.859	0.00025	-0.016	0.004	-3.663
rs116961322	chr15	62097388	C	T	0.02403	0.97	0.00025	0.044	0.012	3.662
rs185278	chr16	65840460	A	G	0.77834	0.958	0.00025	-0.016	0.004	-3.663
rs62077516	chr18	2996720	C	T	0.0092	0.695	0.00025	-0.082	0.022	-3.659
rs5827198	chr19	13637721	G	T	0.13117	0.973	0.00025	0.02	0.006	3.66
rs10415381	chr19	18250626	G	T	0.07293	0.876	0.00025	0.027	0.007	3.659
rs3729764	chr19	47112838	C	T	0.02682	0.896	0.00025	-0.044	0.012	-3.661
rs533473132	chr1	202207566	A	T	0.99106	0.77	0.00026	0.08	0.022	3.651
rs841490	chr1	208653335	C	G	0.92336	0.882	0.00026	0.026	0.007	3.65
rs116627468	chr2	115330353	C	G	0.97473	0.832	0.00026	0.046	0.013	3.652
rs4603825	chr2	137484231	C	G	0.36931	0.977	0.00026	0.014	0.004	3.65
rs76053621	chr3	31024525	C	T	0.97217	0.857	0.00026	-0.044	0.012	-3.652
rs9863819	chr3	45125780	C	T	0.92484	0.959	0.00026	-0.026	0.007	-3.649
rs201315347	chr5	12289755	A	G	0.54398	0.531	0.00026	-0.018	0.005	-3.65
rs74408483	chr5	32093606	A	G	0.93604	0.75	0.00026	0.031	0.009	3.65
rs246628	chr5	71890187	C	G	0.58816	0.952	0.00026	0.014	0.004	3.648
rs258888	chr5	72281315	A	T	0.46569	0.964	0.00026	-0.014	0.004	-3.652
rs770172	chr5	107121419	A	G	0.33235	0.983	0.00026	-0.014	0.004	-3.647
rs6891963	chr5	125833880	A	G	0.43878	0.935	0.00026	0.014	0.004	3.648
rs74503874	chr5	144372157	C	G	0.03135	0.944	0.00026	0.04	0.011	3.655
rs142550007	chr6	40267936	A	G	0.98505	0.959	0.00026	-0.055	0.015	-3.657
rs486831	chr6	81176395	C	T	0.46751	0.945	0.00026	-0.014	0.004	-3.653
rs197480	chr6	143070505	C	T	0.04078	0.97	0.00026	-0.034	0.009	-3.656
rs149318904	chr7	23489874	C	T	0.99048	0.853	0.00026	0.073	0.02	3.656
rs117702956	chr7	52493595	A	G	0.96402	0.992	0.00026	-0.035	0.01	-3.651
rs12543042	chr8	10445702	A	G	0.80789	0.919	0.00026	0.018	0.005	3.656
rs28569274	chr8	104888685	C	T	0.93287	0.984	0.00026	0.027	0.007	3.656
rs1033352	chr8	129312498	C	T	0.80906	0.994	0.00026	-0.017	0.005	-3.65
rs7034326	chr9	110714963	A	G	0.10891	0.911	0.00026	-0.023	0.006	-3.651
rs62576573	chr9	136068462	A	C	0.92074	0.927	0.00026	-0.026	0.007	-3.656
rs7919751	chr10	12186449	A	G	0.46985	0.972	0.00026	0.014	0.004	3.652
rs7989654	chr13	28625831	A	G	0.39257	0.994	0.00026	0.014	0.004	3.648
rs145713163	chr13	83751213	C	T	0.97548	0.965	0.00026	-0.044	0.012	-3.649
rs74481326	chr14	22021755	C	T	0.00613	0.638	0.00026	0.107	0.029	3.65
rs116246214	chr14	24566549	C	T	0.06667	0.987	0.00026	-0.027	0.007	-3.651
rs117094935	chr14	39957281	G	T	0.9851	0.982	0.00026	0.055	0.015	3.655
rs1469411	chr16	12714112	A	G	0.01709	0.971	0.00026	-0.052	0.014	-3.648
rs2189522	chr16	27413330	A	G	0.96333	0.981	0.00026	-0.036	0.01	-3.651
rs55914545	chr16	55673337	G	T	0.98737	0.879	0.00026	-0.063	0.017	-3.656
rs171799	chr16	55744026	C	T	0.69438	0.942	0.00026	-0.015	0.004	-3.654
rs146530985	chr16	65155772	A	G	0.98382	0.835	0.00026	0.058	0.016	3.652
rs2849804	chr18	73366794	A	C	0.18312	0.936	0.00026	-0.018	0.005	-3.649
rs17709533	chr19	40261323	C	G	0.88993	0.96	0.00026	-0.022	0.006	-3.654
rs10797425	chr1	2383756	A	G	0.37537	0.961	0.00027	0.014	0.004	3.641
rs10919879	chr1	200256649	C	G	0.15712	0.946	0.00027	-0.019	0.005	-3.64
rs12045922	chr1	246844066	C	T	0.27618	0.999	0.00027	-0.015	0.004	-3.642
rs114643732	chr2	99154508	A	G	0.97386	0.867	0.00027	-0.044	0.012	-3.639
rs62143974	chr2	106760326	C	G	0.00941	0.888	0.00027	0.073	0.02	3.644
rs17271469	chr3	1335476	A	C	0.23797	0.959	0.00027	-0.016	0.004	-3.64
rs74519491	chr4	157636909	C	G	0.02416	0.863	0.00027	-0.047	0.013	-3.646
rs10052189	chr5	153555164	C	T	0.61442	0.987	0.00027	-0.014	0.004	-3.64
rs62391118	chr6	22705655	G	T	0.7527	0.986	0.00027	-0.015	0.004	-3.64
rs2982752	chr6	73472034	A	G	0.18441	0.933	0.00027	-0.018	0.005	-3.644
rs201493532	chr6	81531899	A	C	0.98368	0.86	0.00027	0.057	0.016	3.643
rs314281	chr6	105400605	C	T	0.4562	0.981	0.00027	0.013	0.004	3.639
rs2090077	chr7	131765318	C	T	0.54059	0.952	0.00027	-0.014	0.004	-3.645
rs905419	chr8	857112	A	T	0.9189	0.952	0.00027	-0.025	0.007	-3.645
rs4498530	chr8	52708918	A	C	0.85477	0.768	0.00027	-0.022	0.006	-3.639
rs7000445	chr8	138848053	C	G	0.60291	0.982	0.00027	0.014	0.004	3.64
rs117716365	chr10	69931982	C	T	0.013	0.852	0.00027	-0.063	0.017	-3.639
rs147378065	chr10	76838654	A	G	0.96934	0.977	0.00027	-0.039	0.011	-3.638
rs11028137	chr11	24770151	A	G	0.79883	0.925	0.00027	-0.017	0.005	-3.644
rs78566352	chr11	78952825	C	T	0.01812	0.906	0.00027	0.052	0.014	3.638
rs1167726	chr12	120967364	A	C	0.18729	0.942	0.00027	-0.018	0.005	-3.647
rs147198492	chr13	99659190	C	G	0.01639	0.953	0.00027	-0.053	0.015	-3.642
rs140787039	chr19	10247018	A	G	0.98279	0.823	0.00027	-0.056	0.015	-3.644
rs7253806	chr19	54412171	C	T	0.96728	0.952	0.00027	-0.038	0.01	-3.641
rs9611958	chr22	43298026	A	G	0.87593	0.932	0.00027	-0.021	0.006	-3.647
rs77871156	chr1	34201152	C	T	0.9543	0.916	0.00028	-0.033	0.009	-3.636
rs35112334	chr1	64672478	A	G	0.02878	0.924	0.00028	-0.041	0.011	-3.636
rs61837093	chr1	119174510	C	T	0.97124	0.985	0.00028	0.04	0.011	3.633
rs35263439	chr2	14262334	C	T	0.91023	0.967	0.00028	0.023	0.006	3.631
rs11131462	chr4	64343088	A	C	0.89317	0.961	0.00028	0.022	0.006	3.634
rs7435956	chr4	139405375	G	T	0.36848	0.965	0.00028	0.014	0.004	3.636
rs111259480	chr4	164664752	A	G	0.00241	0.941	0.00028	0.146	0.04	3.637
rs139631645	chr4	167811158	A	C	0.01177	0.859	0.00028	-0.066	0.018	-3.634
rs11728592	chr4	171133968	G	T	0.87829	0.988	0.00028	0.02	0.006	3.636
rs35182296	chr4	175741305	C	T	0.96414	0.921	0.00028	-0.037	0.01	-3.631
rs6868533	chr5	24230888	C	T	0.74465	0.999	0.00028	-0.015	0.004	-3.63
rs78886474	chr6	103608387	C	T	0.01361	0.94	0.00028	-0.059	0.016	-3.636
rs62453409	chr7	20830507	C	G	0.61626	0.964	0.00028	0.014	0.004	3.629
rs2158555	chr7	98027488	C	G	0.9742	0.909	0.00028	0.045	0.012	3.634
rs679860	chr9	103828497	A	T	0.57034	0.957	0.00028	0.014	0.004	3.633
rs118029469	chr10	70634705	A	G	0.024	0.877	0.00028	-0.046	0.013	-3.629
rs143376929	chr10	90839366	A	G	0.0127	0.821	0.00028	-0.064	0.018	-3.63
rs2373553	chr11	80347512	A	T	0.91185	0.91	0.00028	0.024	0.007	3.635
rs3741901	chr12	6030301	A	G	0.88618	0.926	0.00028	-0.022	0.006	-3.634
rs7149912	chr14	97417459	C	G	0.88611	0.958	0.00028	0.022	0.006	3.637
rs79523270	chr16	88443748	A	G	0.95329	0.732	0.00028	0.037	0.01	3.637
rs59027502	chr21	37667525	A	G	0.87194	0.971	0.00028	0.02	0.006	3.632
rs78691396	chr1	27278023	C	T	0.03831	0.935	0.00029	0.035	0.01	3.626
rs1817539	chr1	102022363	A	G	0.27656	0.937	0.00029	-0.015	0.004	-3.623
rs35822059	chr1	119483360	A	T	0.89587	0.571	0.00029	0.029	0.008	3.623
rs139195350	chr1	167062106	C	T	0.98374	0.855	0.00029	0.056	0.015	3.62
rs11119988	chr1	212788206	A	G	0.85227	0.985	0.00029	-0.019	0.005	-3.625
rs79992417	chr2	17111524	C	G	0.96978	0.983	0.00029	0.039	0.011	3.621
rs140729957	chr2	44919497	A	G	0.98244	0.906	0.00029	0.053	0.015	3.625
rs2945572	chr2	141096291	A	C	0.4383	0.984	0.00029	-0.014	0.004	-3.627
rs28648869	chr2	144771515	A	G	0.94767	0.994	0.00029	0.029	0.008	3.621
rs573945335	chr2	228627229	C	T	0.00225	0.573	0.00029	0.18	0.05	3.627
rs146719828	chr3	49251068	C	G	0.98731	0.96	0.00029	-0.059	0.016	-3.62
rs4680962	chr3	79461529	C	T	0.39411	0.997	0.00029	0.014	0.004	3.622
rs112704715	chr3	103516745	C	T	0.02881	0.943	0.00029	-0.04	0.011	-3.621
rs62266118	chr3	115124821	A	G	0.21233	0.944	0.00029	0.017	0.005	3.621
rs7681237	chr4	25969779	A	G	0.38286	0.969	0.00029	0.014	0.004	3.626
rs146629207	chr5	170900397	A	G	0.0512	0.768	0.00029	-0.034	0.009	-3.623
rs138515285	chr6	35772030	A	T	0.95323	0.862	0.00029	-0.034	0.009	-3.624
rs6460500	chr7	68721268	A	G	0.63964	0.969	0.00029	-0.014	0.004	-3.624
rs17505277	chr7	83149754	C	T	0.82654	0.878	0.00029	-0.019	0.005	-3.622
rs190015695	chr7	146865729	A	G	0.00199	0.5	0.00029	0.215	0.059	3.622
rs2448074	chr8	11470175	C	T	0.54633	0.935	0.00029	-0.014	0.004	-3.628
rs35792106	chr8	82115118	A	G	0.84911	0.814	0.00029	-0.021	0.006	-3.621
rs79373489	chr8	84098873	C	T	0.02073	0.862	0.00029	0.05	0.014	3.627
rs75546175	chr8	131721519	A	T	0.00916	0.932	0.00029	-0.073	0.02	-3.625
rs12576775	chr11	79077193	A	G	0.17479	1	0.00029	-0.017	0.005	-3.626
rs598829	chr11	131742600	G	T	0.29695	0.987	0.00029	-0.015	0.004	-3.622
rs2599525	chr11	134151500	A	G	0.55118	0.911	0.00029	0.014	0.004	3.622
rs803796	chr13	71604784	C	T	0.60781	0.973	0.00029	0.014	0.004	3.623
rs142144986	chr14	23461411	A	G	0.04314	0.939	0.00029	0.034	0.009	3.624
rs117228898	chr15	86645115	C	T	0.92736	0.856	0.00029	0.027	0.008	3.623
rs76577540	chr18	53144772	C	T	0.92406	0.959	0.00029	0.026	0.007	3.62
rs148366970	chr19	21963620	A	G	0.01294	0.949	0.00029	-0.06	0.016	-3.625
rs116976121	chr19	47525934	C	T	0.35881	0.688	0.00029	0.017	0.005	3.626
rs8118642	chr20	56535552	C	T	0.13285	0.953	0.00029	0.02	0.005	3.625
rs77421051	chr22	33387861	C	T	0.02383	0.889	0.00029	0.046	0.013	3.623
rs144115543	chr1	44389474	A	G	0.01204	0.872	3e-04	0.067	0.018	3.615
rs61768693	chr1	79244108	C	T	0.2845	0.925	3e-04	0.015	0.004	3.615
rs114980141	chr2	215028387	A	G	0.9746	0.907	3e-04	-0.044	0.012	-3.611
rs9815590	chr3	30279027	C	T	0.51082	0.896	3e-04	-0.014	0.004	-3.611
rs76278377	chr3	164887751	A	T	0.98442	0.91	3e-04	-0.054	0.015	-3.617
rs7680750	chr4	5955591	A	G	0.31465	0.999	3e-04	-0.014	0.004	-3.616
rs72673849	chr4	106750376	A	G	0.1131	0.967	3e-04	0.021	0.006	3.616
rs77199474	chr4	186853162	A	C	0.05029	0.7	3e-04	-0.036	0.01	-3.615
rs144601865	chr5	38258302	G	T	0.01391	0.721	3e-04	0.068	0.019	3.615
rs391101	chr5	60973297	G	T	0.3418	0.953	3e-04	-0.014	0.004	-3.618
rs7713013	chr5	156403848	C	T	0.43556	0.979	3e-04	-0.013	0.004	-3.618
rs6923060	chr6	18506050	A	G	0.52508	0.985	3e-04	-0.013	0.004	-3.614
rs140976162	chr6	78454619	C	T	0.90247	0.986	3e-04	-0.022	0.006	-3.617
rs143865919	chr6	166920458	A	G	0.98886	0.641	3e-04	-0.079	0.022	-3.615
rs7778889	chr7	42278113	C	T	0.44427	0.979	3e-04	0.013	0.004	3.616
rs111074457	chr7	156137668	A	T	0.99181	0.694	3e-04	0.088	0.024	3.616
rs62474663	chr8	3509335	A	G	0.22216	0.969	3e-04	0.016	0.004	3.613
rs7834868	chr8	21319867	C	T	0.80325	0.953	3e-04	0.017	0.005	3.616
rs190267196	chr9	34051737	A	G	0.98461	0.967	3e-04	0.055	0.015	3.617
rs11145647	chr9	80612160	C	T	0.82994	0.793	3e-04	0.02	0.005	3.611
rs113717773	chr10	74793815	G	T	0.99377	0.543	3e-04	-0.111	0.031	-3.613
rs188168593	chr11	2310906	A	G	0.98812	0.943	3e-04	-0.064	0.018	-3.619
rs526159	chr12	117815549	A	G	0.62706	0.985	3e-04	-0.014	0.004	-3.615
rs73227559	chr12	125269668	C	T	0.98699	0.87	3e-04	-0.061	0.017	-3.614
rs7997543	chr13	92890333	C	T	0.40904	0.993	3e-04	-0.013	0.004	-3.614
rs1952322	chr14	92960471	C	G	0.324	0.942	3e-04	-0.015	0.004	-3.619
rs62015032	chr15	65680070	A	G	0.95153	0.767	3e-04	0.036	0.01	3.618
rs55689330	chr15	88065127	G	T	0.49947	0.974	3e-04	0.013	0.004	3.617
rs35163648	chr15	91299840	C	G	0.08168	0.799	3e-04	-0.027	0.007	-3.615
rs112126536	chr16	8599165	A	C	0.93363	0.849	3e-04	-0.029	0.008	-3.613
rs11657288	chr17	76492576	A	G	0.59345	0.944	3e-04	0.014	0.004	3.613
rs8090842	chr18	34429127	C	G	0.80422	0.959	3e-04	-0.017	0.005	-3.615
rs150091980	chr18	38373196	A	G	0.98076	0.908	3e-04	0.05	0.014	3.619
rs4801054	chr18	54418792	A	G	0.42153	0.996	3e-04	0.013	0.004	3.617
rs17485433	chr20	9555166	G	T	0.96672	0.986	3e-04	0.037	0.01	3.619
rs17021169	chr1	213822115	A	G	0.98263	0.918	0.00031	-0.052	0.015	-3.603
rs116640061	chr2	33024568	A	T	0.03346	0.793	0.00031	-0.041	0.011	-3.61
rs17261545	chr2	80617536	C	T	0.10323	0.974	0.00031	-0.022	0.006	-3.604
rs1492339	chr3	27371526	A	C	0.74853	0.993	0.00031	-0.015	0.004	-3.609
rs115332606	chr3	46667424	C	T	0.98856	0.92	0.00031	-0.063	0.017	-3.611
rs9833131	chr3	184179243	C	T	0.86459	0.987	0.00031	-0.019	0.005	-3.608
rs377033664	chr4	117329371	A	G	0.97144	0.653	0.00031	0.05	0.014	3.605
rs692380	chr4	122370729	A	C	0.4336	0.996	0.00031	0.013	0.004	3.608
rs146405881	chr5	4882081	C	G	0.0048	0.791	0.00031	0.112	0.031	3.604
rs196027	chr6	22039060	A	G	0.97139	0.888	0.00031	-0.041	0.011	-3.61
rs2810177	chr6	114127810	C	T	0.84709	0.898	0.00031	-0.019	0.005	-3.603
rs13217548	chr6	114238620	A	T	0.85949	0.87	0.00031	-0.02	0.006	-3.61
rs2093475	chr6	158468474	A	G	0.38286	0.988	0.00031	0.014	0.004	3.608
rs145560720	chr7	66888730	C	T	0.12683	0.987	0.00031	0.02	0.006	3.607
rs149386478	chr8	8970718	C	T	0.01302	0.893	0.00031	0.063	0.017	3.605
rs6985944	chr8	135393120	C	T	0.55005	0.965	0.00031	-0.013	0.004	-3.606
rs79420987	chr9	2017476	C	G	0.03815	0.891	0.00031	0.037	0.01	3.61
rs10891613	chr11	113862968	A	T	0.32975	0.973	0.00031	0.014	0.004	3.603
rs12866221	chr13	76307777	C	T	0.03959	0.984	0.00031	-0.034	0.009	-3.603
rs145147542	chr14	102388641	C	T	0.02672	0.783	0.00031	-0.046	0.013	-3.604
rs80127393	chr15	55827388	A	G	0.94853	0.907	0.00031	0.031	0.009	3.608
rs28552876	chr15	84149803	A	G	0.79627	0.987	0.00031	0.016	0.005	3.605
rs193860	chr16	9433422	C	G	0.8457	0.958	0.00031	-0.019	0.005	-3.609
rs78094076	chr16	76718146	A	G	0.11904	0.926	0.00031	-0.021	0.006	-3.609
rs61421729	chr16	84082898	C	G	0.87001	0.976	0.00031	0.02	0.006	3.605
rs78016031	chr20	24375996	A	G	0.90479	0.969	0.00031	-0.023	0.006	-3.607
rs143975777	chr1	31412720	C	T	0.97721	0.877	0.00032	-0.046	0.013	-3.597
rs4378215	chr1	93976040	A	G	0.71463	0.969	0.00032	-0.015	0.004	-3.602
rs78711061	chr2	44570102	A	G	0.95824	0.948	0.00032	0.034	0.009	3.596
rs74586606	chr2	105094521	C	G	0.06666	0.964	0.00032	0.027	0.007	3.597
rs113356218	chr2	120260692	A	G	0.98951	0.819	0.00032	0.073	0.02	3.595
rs6747939	chr2	146256115	A	G	0.87289	0.931	0.00032	0.021	0.006	3.603
rs17107	chr2	205802150	C	T	0.88788	0.993	0.00032	0.021	0.006	3.597
rs246968	chr5	118899775	A	T	0.56502	0.993	0.00032	0.013	0.004	3.601
rs79525993	chr5	168773607	A	G	0.02463	0.973	0.00032	-0.043	0.012	-3.596
rs9496453	chr6	143076160	A	C	0.82549	0.973	0.00032	-0.018	0.005	-3.597
rs192874483	chr7	139139719	A	T	0.99107	0.611	0.00032	0.088	0.025	3.595
rs10105033	chr8	10180334	A	G	0.42779	0.971	0.00032	-0.013	0.004	-3.599
rs12298882	chr12	1993258	C	T	0.86091	0.996	0.00032	-0.019	0.005	-3.602
rs3093321	chr16	27445071	A	C	0.672	0.918	0.00032	-0.015	0.004	-3.596
rs575342274	chr16	57009135	A	C	0.036	0.601	0.00032	-0.046	0.013	-3.6
rs59594191	chr17	13815026	C	T	0.01621	0.905	0.00032	-0.055	0.015	-3.595
rs2045333	chr1	2801459	C	T	0.10237	0.87	0.00033	0.023	0.006	3.592
rs61763325	chr1	5826805	G	T	0.07981	0.951	0.00033	-0.025	0.007	-3.589
rs2215893	chr2	59476000	C	T	0.33687	0.988	0.00033	-0.014	0.004	-3.589
rs74732932	chr2	200646220	C	T	0.97233	0.866	0.00033	0.042	0.012	3.594
rs7681304	chr4	40342059	A	T	0.69811	0.963	0.00033	-0.015	0.004	-3.59
rs7440059	chr4	133028772	A	G	0.54894	0.976	0.00033	-0.013	0.004	-3.587
rs62337970	chr5	12031439	A	C	0.84586	0.907	0.00033	0.019	0.005	3.592
rs28454792	chr6	30061010	C	T	0.15448	0.97	0.00033	0.019	0.005	3.589
rs74869368	chr6	93522181	A	T	0.06306	0.798	0.00033	-0.03	0.008	-3.588
rs78719272	chr7	4048511	A	G	0.8602	0.981	0.00033	0.019	0.005	3.591
rs78536997	chr7	7301673	A	T	0.01625	0.847	0.00033	0.057	0.016	3.589
rs144886872	chr7	135692555	A	G	0.01091	0.808	0.00033	-0.069	0.019	-3.592
rs75336450	chr8	291773	A	G	0.00856	0.63	0.00033	0.089	0.025	3.588
rs118186207	chr9	102282916	A	G	0.98364	0.96	0.00033	0.052	0.015	3.592
rs74342842	chr10	5328031	A	G	0.98026	0.947	0.00033	0.048	0.013	3.594
rs116878667	chr10	56447525	C	T	0.9326	0.904	0.00033	0.027	0.008	3.591
rs76315583	chr12	63166006	G	T	0.89326	0.974	0.00033	0.021	0.006	3.594
rs35329569	chr13	99268282	C	T	0.01535	0.597	0.00033	0.069	0.019	3.589
rs80158198	chr13	111717525	A	G	0.01648	0.892	0.00033	0.054	0.015	3.588
rs10483349	chr14	29629456	A	G	0.1846	0.99	0.00033	-0.017	0.005	-3.59
rs72712007	chr15	27033329	A	G	0.05445	0.72	0.00033	0.034	0.009	3.592
rs142647448	chr16	20281764	C	T	0.0157	0.639	0.00033	0.065	0.018	3.589
rs187709062	chr18	9377268	A	G	0.99294	0.677	0.00033	0.091	0.025	3.592
rs73608474	chr19	54331750	A	G	0.03982	0.946	0.00033	0.035	0.01	3.589
rs761460	chr20	18265525	A	C	0.8191	0.95	0.00033	0.018	0.005	3.593
rs144837241	chr21	21127319	A	C	0.00727	0.755	0.00033	-0.087	0.024	-3.593
rs3762387	chr1	19969312	C	T	0.0344	0.997	0.00034	-0.035	0.01	-3.583
rs7542691	chr1	171736254	A	G	0.53451	0.985	0.00034	0.013	0.004	3.582
rs115690371	chr1	209740185	A	G	0.99615	0.889	0.00034	0.109	0.031	3.579
rs181277928	chr2	96326778	C	T	0.00714	0.616	0.00034	0.097	0.027	3.58
rs9288734	chr2	241342541	C	T	0.57709	0.964	0.00034	0.013	0.004	3.581
rs35709140	chr4	146636545	C	T	0.12467	0.976	0.00034	-0.02	0.006	-3.586
rs1993717	chr5	7832416	C	T	0.32698	0.968	0.00034	0.014	0.004	3.583
rs74445588	chr5	40673031	A	G	0.02443	0.981	0.00034	-0.043	0.012	-3.579
rs114660358	chr5	54452264	A	G	0.9513	0.98	0.00034	-0.031	0.009	-3.579
rs32478	chr5	100135504	C	G	0.8132	0.975	0.00034	0.017	0.005	3.579
rs62378028	chr5	149035324	C	T	0.0881	0.776	0.00034	0.026	0.007	3.582
rs2047639	chr5	173937011	C	T	0.98922	0.988	0.00034	-0.064	0.018	-3.581
rs148067960	chr6	129393491	A	G	0.97796	0.713	0.00034	-0.053	0.015	-3.581
rs73014252	chr6	159033112	G	T	0.01077	0.882	0.00034	-0.066	0.018	-3.582
rs117635012	chr7	23827911	A	G	0.96233	0.972	0.00034	0.035	0.01	3.586
rs35182343	chr7	140028111	A	C	0.79064	0.987	0.00034	0.016	0.005	3.581
rs2651482	chr8	97682211	A	G	0.63024	0.972	0.00034	-0.014	0.004	-3.579
rs56195655	chr9	137717327	C	T	0.24977	0.921	0.00034	0.016	0.004	3.581
rs113190661	chr10	94931043	A	G	0.97822	0.881	0.00034	-0.047	0.013	-3.583
rs145863900	chr11	58927304	C	T	0.00765	0.872	0.00034	0.08	0.022	3.585
rs118008358	chr12	78354038	A	C	0.03391	0.981	0.00034	-0.036	0.01	-3.586
rs189336978	chr12	128501046	A	G	0.90331	0.871	0.00034	-0.024	0.007	-3.586
rs2860104	chr13	30202177	A	C	0.04269	0.88	0.00034	-0.034	0.01	-3.583
rs75156189	chr16	9487548	A	G	0.98324	0.968	0.00034	0.051	0.014	3.579
rs118121926	chr17	8888563	C	T	0.01199	0.913	0.00034	0.064	0.018	3.586
rs4926228	chr19	14678940	C	T	0.55491	0.94	0.00034	0.014	0.004	3.584
rs6035717	chr20	20835659	A	T	0.02673	0.977	0.00034	0.041	0.011	3.583
rs371623260	chr1	64666454	A	G	0.17537	0.953	0.00035	0.018	0.005	3.577
rs114064379	chr1	98832894	A	G	0.98932	0.945	0.00035	0.065	0.018	3.576
rs62163363	chr2	56963151	A	G	0.8582	0.961	0.00035	0.019	0.005	3.576
rs1485064	chr2	139654257	A	T	0.36724	0.985	0.00035	-0.014	0.004	-3.574
rs6799400	chr3	3500666	C	T	0.75634	0.982	0.00035	0.015	0.004	3.579
rs146130503	chr3	8096700	A	T	0.98171	0.913	0.00035	0.052	0.014	3.576
rs200822295	chr4	129080172	A	T	0.87439	0.658	0.00035	0.024	0.007	3.575
rs149021680	chr5	31986154	C	T	0.81205	0.922	0.00035	0.017	0.005	3.576
rs111577855	chr6	43184275	A	C	0.91033	0.994	0.00035	-0.023	0.006	-3.572
rs13207543	chr6	80535882	A	C	0.84412	0.988	0.00035	-0.018	0.005	-3.577
rs116997989	chr7	64286642	C	T	0.90151	0.852	0.00035	-0.024	0.007	-3.576
rs78799959	chr7	137861830	C	T	0.01018	0.844	0.00035	0.069	0.019	3.574
rs7010753	chr8	8373956	A	G	0.45616	0.987	0.00035	-0.013	0.004	-3.572
rs6586641	chr8	17608160	C	T	0.25065	0.929	0.00035	-0.016	0.004	-3.573
rs150967102	chr8	50713031	C	T	0.98871	0.853	0.00035	0.067	0.019	3.573
rs16934605	chr8	69348741	A	G	0.96885	0.984	0.00035	-0.037	0.01	-3.574
rs72763283	chr9	140076464	A	G	0.93133	0.826	0.00035	0.028	0.008	3.574
rs147841726	chr11	27265290	G	T	0.98942	0.914	0.00035	0.066	0.018	3.575
rs426919	chr13	86449460	A	G	0.78996	0.995	0.00035	-0.016	0.004	-3.577
rs117143613	chr14	41929585	A	G	0.98362	0.934	0.00035	-0.052	0.015	-3.574
rs112376328	chr14	79330106	C	G	0.97348	0.672	0.00035	0.05	0.014	3.578
rs138596295	chr14	85952185	A	G	0.97296	0.873	0.00035	0.043	0.012	3.572
rs12917022	chr15	25860037	A	G	0.97232	0.989	0.00035	0.04	0.011	3.573
rs147239178	chr16	10192560	A	G	0.01637	0.759	0.00035	-0.059	0.017	-3.575
rs55716904	chr16	65936050	A	T	0.61406	0.993	0.00035	-0.013	0.004	-3.577
rs62065786	chr17	43104469	A	G	0.61665	0.986	0.00035	-0.014	0.004	-3.574
rs12746673	chr1	16050470	A	C	0.2146	0.971	0.00036	-0.016	0.004	-3.569
rs17316381	chr1	63274303	A	T	0.26156	0.981	0.00036	-0.015	0.004	-3.568
rs12737006	chr1	160671085	A	G	0.97782	0.892	0.00036	-0.047	0.013	-3.569
rs13021269	chr2	118850525	G	T	0.01207	0.886	0.00036	0.063	0.018	3.567
rs115375796	chr2	142736908	G	T	0.01299	0.884	0.00036	0.061	0.017	3.567
rs183614063	chr3	3446997	A	C	0.0076	0.588	0.00036	0.097	0.027	3.57
rs138677120	chr3	32586521	C	T	0.01244	0.722	0.00036	0.07	0.02	3.565
rs730566	chr3	48487048	A	C	0.73649	0.999	0.00036	-0.015	0.004	-3.565
rs73173330	chr3	172347394	A	G	0.95606	0.938	0.00036	0.033	0.009	3.568
rs314141	chr5	169829995	C	T	0.67246	0.975	0.00036	-0.014	0.004	-3.565
rs62385924	chr6	13966823	A	G	0.96959	0.89	0.00036	0.04	0.011	3.569
rs11976900	chr7	103162269	A	G	0.18605	0.992	0.00036	0.017	0.005	3.569
rs1468974	chr7	132579694	A	G	0.68119	0.965	0.00036	0.014	0.004	3.57
rs1961256	chr7	153063815	A	C	0.87975	0.988	0.00036	-0.02	0.006	-3.565
rs200071664	chr8	75309850	A	C	0.94604	0.985	0.00036	0.029	0.008	3.565
rs112527446	chr9	96582177	C	T	0.02822	0.774	0.00036	-0.046	0.013	-3.566
rs55953671	chr11	12196107	C	T	0.00993	0.836	0.00036	-0.073	0.02	-3.569
rs116943788	chr11	134399978	C	G	0.99116	0.929	0.00036	-0.07	0.02	-3.568
rs76448968	chr12	114839931	G	T	0.95722	0.955	0.00036	0.032	0.009	3.566
rs74679448	chr14	34208633	C	T	0.84162	0.977	0.00036	0.018	0.005	3.566
rs28988624	chr14	77733856	C	G	0.02367	0.92	0.00036	0.045	0.013	3.567
rs113465416	chr16	2276398	A	G	0.98124	0.74	0.00036	0.056	0.016	3.57
rs8089016	chr18	69840777	A	G	0.28592	0.945	0.00036	-0.015	0.004	-3.568
rs111958630	chr20	35891944	C	T	0.94229	0.901	0.00036	-0.03	0.008	-3.568
rs150431148	chr20	61493768	A	G	0.96136	0.727	0.00036	-0.039	0.011	-3.567
rs34849848	chr1	158018889	G	T	0.19705	0.813	0.00037	-0.018	0.005	-3.564
rs7551878	chr1	213568239	C	T	0.17472	0.925	0.00037	0.018	0.005	3.563
rs279594	chr3	9904956	A	G	0.65911	0.901	0.00037	0.014	0.004	3.564
rs13088518	chr3	82237475	C	G	0.91757	0.917	0.00037	-0.025	0.007	-3.563
rs80010991	chr3	177838537	C	T	0.01115	0.964	0.00037	-0.064	0.018	-3.563
rs35785821	chr5	29156183	C	T	0.0119	0.91	0.00037	-0.064	0.018	-3.56
rs72776922	chr5	103690044	C	T	0.0382	0.844	0.00037	0.036	0.01	3.559
rs9358827	chr6	25037672	C	G	0.71243	0.962	0.00037	0.015	0.004	3.56
rs4415345	chr8	6915417	C	G	0.41023	0.808	0.00037	-0.015	0.004	-3.56
rs1757214	chr10	18534850	A	G	0.81343	0.994	0.00037	-0.017	0.005	-3.558
rs555827277	chr10	103045432	C	T	0.06797	0.745	0.00037	0.03	0.008	3.564
rs34911283	chr13	19958736	A	C	0.77246	0.985	0.00037	-0.016	0.004	-3.558
rs1998725	chr13	72478397	C	T	0.0996	0.704	0.00037	0.026	0.007	3.562
rs10148358	chr14	30310130	A	G	0.90168	0.975	0.00037	-0.022	0.006	-3.56
rs72688647	chr14	107112173	A	G	0.98528	0.961	0.00037	-0.064	0.018	-3.559
rs12148998	chr16	29085164	C	T	0.05434	0.859	0.00037	-0.031	0.009	-3.56
rs12922611	chr16	75902023	A	T	0.01722	0.91	0.00037	-0.053	0.015	-3.563
rs12955783	chr18	26563934	A	G	0.57075	0.935	0.00037	0.014	0.004	3.558
rs807672	chr22	19157819	C	G	0.54169	0.952	0.00037	-0.013	0.004	-3.564
rs150624504	chr1	7156953	A	G	0.97903	0.937	0.00038	-0.048	0.013	-3.556
rs493227	chr1	57566739	C	G	0.3141	0.948	0.00038	-0.014	0.004	-3.554
rs1525996	chr1	73334735	A	G	0.54845	0.958	0.00038	0.013	0.004	3.552
rs79617584	chr1	74269103	C	T	0.04091	0.935	0.00038	-0.033	0.009	-3.554
rs149006855	chr1	83089883	C	T	0.00925	0.923	0.00038	0.07	0.02	3.554
rs1106833	chr1	94045355	C	T	0.98858	0.931	0.00038	-0.063	0.018	-3.55
rs143771029	chr1	150389280	A	G	0.98486	0.705	0.00038	-0.062	0.017	-3.553
rs10164490	chr2	207414601	A	G	0.38812	0.984	0.00038	0.013	0.004	3.555
rs7615580	chr3	12027240	C	T	0.93665	0.982	0.00038	0.027	0.008	3.554
rs2083488	chr3	29809958	A	G	0.23365	0.975	0.00038	0.016	0.004	3.552
rs62250886	chr3	33024201	A	C	0.02083	0.852	0.00038	0.049	0.014	3.556
rs4371539	chr3	82254429	A	G	0.73027	0.983	0.00038	0.015	0.004	3.551
rs62281574	chr3	172308862	A	G	0.01393	0.967	0.00038	0.056	0.016	3.553
rs41279519	chr4	55134231	C	G	0.93009	0.851	0.00038	-0.028	0.008	-3.55
rs75190186	chr6	98559286	A	G	0.96239	0.759	0.00038	0.039	0.011	3.551
rs116924275	chr6	122856273	C	G	0.00832	0.874	0.00038	-0.076	0.021	-3.552
rs181851909	chr7	12133644	C	T	0.98648	0.975	0.00038	-0.056	0.016	-3.552
rs10249520	chr7	139356497	A	C	0.94636	0.92	0.00038	-0.03	0.009	-3.557
rs34484881	chr8	2532137	C	T	0.14829	0.916	0.00038	-0.019	0.005	-3.556
rs139635417	chr8	79779575	A	T	0.95613	0.791	0.00038	-0.035	0.01	-3.557
rs4736142	chr8	141144451	C	T	0.40143	0.928	0.00038	-0.014	0.004	-3.552
rs17138974	chr10	16709192	C	T	0.97012	0.991	0.00038	0.039	0.011	3.552
rs7127681	chr11	10654779	A	G	0.0573	0.829	0.00038	-0.031	0.009	-3.552
rs78674612	chr12	50441434	A	G	0.96125	0.926	0.00038	0.035	0.01	3.554
rs76168367	chr13	71461787	A	G	0.00983	0.843	0.00038	0.071	0.02	3.555
rs41308550	chr13	78192492	A	T	0.07847	0.954	0.00038	0.025	0.007	3.555
rs9516775	chr13	97518188	C	T	0.93782	0.961	0.00038	0.028	0.008	3.553
rs150034033	chr15	46902987	A	G	0.99472	0.724	0.00038	-0.102	0.029	-3.553
rs8038367	chr15	82517269	A	T	0.07754	0.988	0.00038	-0.025	0.007	-3.553
rs17730134	chr16	79219660	A	G	0.62487	0.947	0.00038	0.014	0.004	3.555
rs12935987	chr17	14216068	A	G	0.92502	0.694	0.00038	-0.03	0.008	-3.557
rs200976077	chr17	15530703	A	T	0.01854	0.692	0.00038	0.057	0.016	3.551
rs113514116	chr17	73555079	C	T	0.93123	0.526	0.00038	-0.035	0.01	-3.551
rs138522858	chr20	50371735	A	G	0.9635	0.955	0.00038	0.035	0.01	3.55
rs28411027	chr22	35881299	A	G	0.32966	0.812	0.00038	0.015	0.004	3.55
rs76827398	chr1	46085050	A	T	0.9207	0.938	0.00039	0.025	0.007	3.546
rs199769930	chr1	198219387	C	G	0.83005	0.868	0.00039	-0.019	0.005	-3.548
rs62245597	chr3	5785568	C	T	0.84249	0.976	0.00039	-0.018	0.005	-3.549
rs587663159	chr3	50400076	C	T	0.98845	0.952	0.00039	-0.061	0.017	-3.547
rs17152121	chr5	124191944	G	T	0.89346	0.991	0.00039	-0.021	0.006	-3.549
rs11750551	chr5	144087548	C	T	0.0298	0.904	0.00039	-0.04	0.011	-3.549
rs7725078	chr5	145453927	A	G	0.68424	0.774	0.00039	0.016	0.004	3.545
rs3733678	chr5	149511792	A	G	0.92423	0.968	0.00039	0.025	0.007	3.546
rs1569735	chr6	11826037	A	G	0.71929	0.975	0.00039	0.015	0.004	3.544
rs183823620	chr6	106165785	A	G	0.97399	0.92	0.00039	0.042	0.012	3.544
rs6972240	chr7	11839054	C	T	0.92378	0.985	0.00039	-0.025	0.007	-3.549
rs17255672	chr7	87730878	C	G	0.97319	0.966	0.00039	0.041	0.011	3.545
rs145522329	chr9	25299713	A	G	0.97477	0.927	0.00039	0.043	0.012	3.544
rs12336074	chr9	80235875	G	T	0.06484	0.831	0.00039	0.029	0.008	3.548
rs547725630	chr9	83295043	A	G	0.00787	0.733	0.00039	0.086	0.024	3.55
rs575132368	chr10	4387881	A	G	0.96184	0.857	0.00039	-0.036	0.01	-3.547
rs149781343	chr10	22289551	C	T	0.99219	0.828	0.00039	0.081	0.023	3.544
rs12763626	chr10	29874249	A	G	0.14473	0.983	0.00039	0.019	0.005	3.547
rs12221312	chr10	60731307	A	T	0.06908	0.988	0.00039	0.026	0.007	3.543
rs114523047	chr13	27480141	C	T	0.01316	0.951	0.00039	0.058	0.016	3.545
rs146811352	chr13	92292505	C	G	0.02224	0.734	0.00039	-0.051	0.014	-3.549
rs150263489	chr14	98798223	A	G	0.9899	0.931	0.00039	0.067	0.019	3.547
rs117241983	chr18	7859199	A	G	0.02201	0.916	0.00039	0.048	0.014	3.547
rs8090597	chr18	57634727	A	G	0.70946	0.895	0.00039	-0.015	0.004	-3.544
rs74182606	chr19	18938768	A	G	0.96439	0.816	0.00039	0.038	0.011	3.547
rs150307017	chr20	46248122	A	G	0.97779	0.945	0.00039	-0.045	0.013	-3.548
rs4180	chr1	46093407	A	C	0.99251	0.833	4e-04	-0.081	0.023	-3.539
rs146564277	chr1	155024095	A	G	0.97877	0.919	4e-04	0.047	0.013	3.54
rs138305154	chr1	183266611	A	G	0.88738	0.982	4e-04	0.021	0.006	3.538
rs4950920	chr1	203103386	A	G	0.34388	0.975	4e-04	0.014	0.004	3.54
rs55640041	chr2	67883902	C	T	0.95089	0.995	4e-04	-0.031	0.009	-3.542
rs17585427	chr2	192055486	C	T	0.10978	0.901	4e-04	0.022	0.006	3.541
rs140429988	chr3	47978299	C	T	0.01374	0.92	4e-04	0.057	0.016	3.543
rs151237152	chr3	183844627	A	G	0.99065	0.972	4e-04	0.068	0.019	3.543
rs12650452	chr4	26402667	C	T	0.34936	0.835	4e-04	-0.015	0.004	-3.543
rs138754772	chr4	168620463	A	G	0.01824	0.737	4e-04	-0.056	0.016	-3.541
rs116601148	chr5	29166936	A	G	0.98202	0.918	4e-04	-0.051	0.014	-3.54
rs17638952	chr5	153864605	C	T	0.03274	0.944	4e-04	-0.038	0.011	-3.543
rs2395007	chr10	74568353	C	T	0.65627	0.945	4e-04	0.014	0.004	3.54
rs10882492	chr10	82774722	C	T	0.62517	0.98	4e-04	-0.014	0.004	-3.538
rs79264942	chr11	1393645	A	G	0.00745	0.819	4e-04	0.081	0.023	3.539
rs17309825	chr11	27526105	C	T	0.96303	0.991	4e-04	-0.034	0.01	-3.54
rs17594561	chr14	79618750	A	G	0.44227	0.982	4e-04	0.013	0.004	3.542
rs36008476	chr16	1353507	A	G	0.91253	0.897	4e-04	0.024	0.007	3.538
rs4350588	chr16	62831443	A	G	0.24591	0.999	4e-04	0.015	0.004	3.539
rs2928927	chr18	49423185	C	T	0.63184	0.961	4e-04	-0.014	0.004	-3.541
rs73301354	chr20	56203193	A	G	0.95793	0.911	4e-04	0.034	0.01	3.542
rs149230723	chr1	51113441	C	G	0.98265	0.787	0.00041	0.055	0.015	3.53
rs144899721	chr1	216777163	A	G	0.97671	0.775	0.00041	0.05	0.014	3.532
rs34856365	chr2	32305000	A	G	0.3999	0.989	0.00041	0.013	0.004	3.536
rs71430202	chr2	186485875	G	T	0.00127	0.504	0.00041	-0.253	0.072	-3.531
rs4303874	chr3	84279531	C	G	0.58285	0.984	0.00041	0.013	0.004	3.534
rs28713570	chr4	128367839	C	T	0.66405	0.961	0.00041	-0.014	0.004	-3.533
rs7723609	chr5	91125897	C	T	0.29986	0.951	0.00041	0.015	0.004	3.531
rs34772556	chr6	65603180	C	T	0.95343	0.97	0.00041	-0.031	0.009	-3.533
rs186956490	chr6	99835838	C	T	0.01134	0.773	0.00041	-0.071	0.02	-3.533
rs4895910	chr6	131371198	A	G	0.58874	0.971	0.00041	0.013	0.004	3.53
rs12537365	chr7	10887581	C	T	0.42449	0.992	0.00041	0.013	0.004	3.534
rs4729174	chr7	94769231	A	T	0.67898	0.956	0.00041	0.014	0.004	3.536
rs10107081	chr8	57580765	A	C	0.48591	0.991	0.00041	0.013	0.004	3.536
rs111736120	chr8	141400815	C	T	0.00608	0.907	0.00041	0.088	0.025	3.531
rs10977960	chr9	9762009	A	G	0.31621	0.945	0.00041	-0.014	0.004	-3.536
rs76288911	chr9	31116474	C	T	0.97413	0.976	0.00041	-0.041	0.012	-3.534
rs1411958	chr9	78811147	C	G	0.38276	0.908	0.00041	-0.014	0.004	-3.531
rs565232797	chr9	127267167	C	G	0.02257	0.564	0.00041	0.059	0.017	3.536
rs190359278	chr11	123377106	G	T	0.99154	0.833	0.00041	-0.078	0.022	-3.533
rs646271	chr11	128611160	C	T	0.07785	0.982	0.00041	0.024	0.007	3.531
rs7107009	chr11	134476362	A	G	0.5233	0.972	0.00041	0.013	0.004	3.531
rs117117632	chr12	102388453	A	G	0.01552	0.696	0.00041	0.061	0.017	3.536
rs77232921	chr14	84086981	C	T	0.93857	0.896	0.00041	-0.029	0.008	-3.532
rs78998633	chr18	5896646	G	T	0.97675	0.956	0.00041	-0.044	0.013	-3.533
rs117136609	chr18	44868680	C	T	0.01179	0.893	0.00041	-0.063	0.018	-3.534
rs143522737	chr19	49682874	A	T	0.98822	0.882	0.00041	0.064	0.018	3.536
rs112007069	chr20	32286985	A	G	0.93221	0.906	0.00041	0.027	0.008	3.534
rs12405987	chr1	204345285	C	T	0.02407	0.926	0.00042	0.044	0.012	3.527
rs3771436	chr2	70951575	C	T	0.39715	0.99	0.00042	-0.013	0.004	-3.526
rs35433310	chr2	71725118	C	T	0.03959	0.792	0.00042	0.037	0.01	3.528
rs114156403	chr2	223486832	C	G	0.9873	0.897	0.00042	-0.059	0.017	-3.527
rs60959448	chr3	13889506	C	T	0.00731	0.979	0.00042	0.075	0.021	3.53
rs190344676	chr3	106327980	A	T	0.00909	0.764	0.00042	-0.078	0.022	-3.53
rs72693205	chr4	162865134	C	T	0.97785	0.876	0.00042	0.045	0.013	3.528
rs11951325	chr5	15678761	C	T	0.27608	0.931	0.00042	-0.015	0.004	-3.527
rs13156484	chr5	122653399	A	G	0.52723	0.964	0.00042	-0.013	0.004	-3.526
rs269773	chr5	139476142	C	T	0.81747	0.977	0.00042	-0.017	0.005	-3.527
rs11772444	chr7	133453874	A	G	0.81409	0.963	0.00042	-0.017	0.005	-3.527
rs34199071	chr8	11533271	A	G	0.97384	0.853	0.00042	0.044	0.012	3.528
rs10594989	chr8	52565020	A	C	0.45051	0.64	0.00042	0.016	0.005	3.529
rs4364607	chr8	111509589	C	T	0.79839	0.989	0.00042	-0.016	0.005	-3.527
rs11004933	chr10	57388898	C	T	0.27394	0.969	0.00042	0.015	0.004	3.524
rs750910	chr10	91906817	C	T	0.03242	0.988	0.00042	0.038	0.011	3.53
rs1495941	chr11	61390368	C	T	0.17766	0.944	0.00042	-0.017	0.005	-3.529
rs10831292	chr11	94687095	G	T	0.06179	0.873	0.00042	-0.029	0.008	-3.526
rs72984169	chr11	105336803	C	T	0.01056	0.954	0.00042	0.064	0.018	3.526
rs581491	chr11	119880792	C	T	0.62308	0.974	0.00042	0.013	0.004	3.526
rs804459	chr12	120008093	A	C	0.81394	0.965	0.00042	-0.017	0.005	-3.529
rs139484448	chr13	82265716	C	T	0.01858	0.828	0.00042	0.054	0.015	3.53
rs59925525	chr14	29225492	A	G	0.95824	0.989	0.00042	-0.032	0.009	-3.525
rs8118216	chr20	728856	C	G	0.49827	0.944	0.00042	-0.013	0.004	-3.526
rs112651958	chr20	44847093	A	G	0.92079	0.839	0.00042	-0.026	0.007	-3.524
rs75006665	chr21	28308275	A	C	0.9839	0.964	0.00042	0.052	0.015	3.525
rs186082313	chr22	38777738	C	T	0.01057	0.922	0.00042	-0.063	0.018	-3.53
rs12170694	chr22	48443151	A	G	0.93831	0.952	0.00042	0.028	0.008	3.529
rs190119998	chr1	2415384	G	T	0.46898	0.827	0.00043	0.014	0.004	3.524
rs41268337	chr1	16101217	C	T	0.09822	0.973	0.00043	0.022	0.006	3.52
rs3081368	chr2	50600432	A	T	0.8493	0.56	0.00043	-0.024	0.007	-3.524
rs72899884	chr2	141255658	A	T	0.966	0.895	0.00043	-0.038	0.011	-3.524
rs4667636	chr2	171207108	A	G	0.39469	0.944	0.00043	-0.014	0.004	-3.52
rs188499496	chr3	38450183	A	G	0.47004	0.951	0.00043	0.013	0.004	3.522
rs2043288	chr5	108471321	A	G	0.99476	0.762	0.00043	-0.107	0.03	-3.521
rs3130008	chr6	33321666	A	G	0.42241	0.991	0.00043	-0.013	0.004	-3.523
rs79025863	chr7	64251284	A	C	0.97246	0.923	0.00043	0.041	0.012	3.52
rs17594625	chr7	77754783	A	G	0.97397	0.989	0.00043	-0.04	0.011	-3.521
rs10957200	chr8	62701662	A	G	0.24686	0.955	0.00043	0.015	0.004	3.52
rs34666638	chr8	120862131	A	G	0.03473	0.894	0.00043	0.037	0.01	3.521
rs78459983	chr10	109751764	A	G	0.98684	0.99	0.00043	-0.057	0.016	-3.518
rs143404430	chr11	95549948	A	G	0.98897	0.72	0.00043	0.074	0.021	3.522
rs10790385	chr11	120364733	G	T	0.50761	0.911	0.00043	-0.014	0.004	-3.522
rs116976611	chr12	52266448	A	G	0.95551	0.952	0.00043	0.032	0.009	3.519
rs2408364	chr13	51977205	C	T	0.39051	0.995	0.00043	0.013	0.004	3.523
rs145903656	chr13	53630561	C	T	0.98944	0.81	0.00043	0.069	0.02	3.518
rs17827111	chr14	66455502	A	G	0.43209	0.99	0.00043	-0.013	0.004	-3.522
rs117310579	chr18	18938232	A	G	0.9913	0.564	0.00043	0.093	0.026	3.524
rs12604895	chr18	51514111	C	G	0.44835	0.971	0.00043	0.013	0.004	3.521
rs141748595	chr1	98684626	C	T	0.00861	0.823	0.00044	0.074	0.021	3.512
rs7515592	chr1	215949316	C	T	0.82096	0.986	0.00044	-0.017	0.005	-3.512
rs72910408	chr2	75631175	C	T	0.0193	0.98	0.00044	-0.047	0.013	-3.517
rs113447001	chr2	178051659	A	G	0.9648	0.946	0.00044	-0.036	0.01	-3.513
rs62190971	chr2	237142672	A	G	0.96177	0.934	0.00044	-0.034	0.01	-3.517
rs564751618	chr2	240660471	A	T	0.01207	0.757	0.00044	0.067	0.019	3.518
rs78317900	chr3	114927397	A	T	0.98731	0.586	0.00044	0.075	0.021	3.514
rs78207527	chr3	130567996	C	T	0.98945	0.931	0.00044	-0.063	0.018	-3.514
rs114231843	chr4	110814584	G	T	0.01406	0.866	0.00044	-0.059	0.017	-3.516
rs313140	chr4	127534163	A	T	0.08541	0.874	0.00044	-0.025	0.007	-3.517
rs9261887	chr6	30388373	A	C	0.82283	0.995	0.00044	-0.017	0.005	-3.512
rs9969220	chr7	122371707	A	G	0.36731	0.933	0.00044	0.014	0.004	3.516
rs71543359	chr7	139893788	A	T	0.87782	0.952	0.00044	-0.02	0.006	-3.513
rs11994563	chr8	6723156	C	G	0.63776	0.961	0.00044	-0.014	0.004	-3.512
rs78429988	chr8	76284760	A	G	0.97031	0.953	0.00044	0.039	0.011	3.517
rs75912292	chr8	95931344	C	T	0.03106	0.925	0.00044	-0.038	0.011	-3.514
rs7043194	chr9	14558143	G	T	0.26551	0.981	0.00044	-0.015	0.004	-3.513
rs78199169	chr11	80845949	C	T	0.98772	0.97	0.00044	-0.06	0.017	-3.518
rs185297544	chr11	118060000	A	T	0.01231	0.767	0.00044	0.067	0.019	3.513
rs11112972	chr12	106790740	C	T	0.09661	0.906	0.00044	0.023	0.006	3.517
rs191597165	chr12	126452854	C	T	0.01705	0.838	0.00044	0.053	0.015	3.516
rs73179119	chr13	41810137	A	G	0.97105	0.961	0.00044	0.043	0.012	3.515
rs116977945	chr13	92877793	A	C	0.96115	0.847	0.00044	-0.036	0.01	-3.512
rs7151919	chr14	21139505	A	G	0.24158	0.947	0.00044	0.015	0.004	3.517
rs11626384	chr14	98020801	A	G	0.96567	0.914	0.00044	-0.036	0.01	-3.512
rs117929444	chr16	7718495	A	G	0.00883	0.871	0.00044	-0.074	0.021	-3.517
rs11665570	chr18	48235325	A	T	0.80669	0.809	0.00044	-0.018	0.005	-3.515
rs148573551	chr20	29636320	C	T	0.08047	0.87	0.00044	-0.025	0.007	-3.515
rs184533093	chr1	224874474	C	T	0.01676	0.835	0.00045	0.054	0.015	3.512
rs4952220	chr2	31765556	A	C	0.43561	0.982	0.00045	0.013	0.004	3.51
rs12466864	chr2	181441417	C	G	0.29135	0.983	0.00045	-0.014	0.004	-3.511
rs1705797	chr3	3216475	C	T	0.20486	0.922	0.00045	-0.017	0.005	-3.51
rs114719081	chr3	55354691	A	G	0.94305	0.917	0.00045	0.029	0.008	3.509
rs114774676	chr3	140813486	G	T	0.01794	0.952	0.00045	0.049	0.014	3.508
rs113683575	chr4	66039227	A	C	0.99183	0.876	0.00045	0.075	0.021	3.509
rs112023263	chr5	112735976	C	T	0.9769	0.78	0.00045	0.047	0.013	3.512
rs115477315	chr5	116540309	C	G	0.10229	0.879	0.00045	0.022	0.006	3.508
rs17110948	chr5	149518505	C	T	0.05936	0.896	0.00045	0.029	0.008	3.51
rs151312093	chr5	164732026	A	T	0.01474	0.822	0.00045	0.058	0.016	3.507
rs28578095	chr6	167883803	C	T	0.771	0.906	0.00045	-0.016	0.005	-3.51
rs143407114	chr9	140180554	C	G	0.01513	0.8	0.00045	0.057	0.016	3.511
rs74132584	chr10	30677109	A	G	0.96732	0.894	0.00045	-0.039	0.011	-3.51
rs12806308	chr11	22623534	G	T	0.03152	0.901	0.00045	0.039	0.011	3.512
rs73116539	chr12	59015425	C	T	0.00925	0.793	0.00045	-0.074	0.021	-3.509
rs73473938	chr13	43598958	C	T	0.2295	0.976	0.00045	0.015	0.004	3.507
rs8035429	chr15	101937119	C	T	0.16495	0.88	0.00045	-0.018	0.005	-3.51
rs62090826	chr18	19441409	A	G	0.55103	0.91	0.00045	-0.014	0.004	-3.507
rs8097028	chr18	36103261	C	T	0.15752	0.981	0.00045	0.018	0.005	3.506
rs117551007	chr18	49099056	G	T	0.01923	0.848	0.00045	-0.05	0.014	-3.511
rs9676093	chr18	74082584	A	G	0.72302	0.85	0.00045	0.016	0.004	3.507
rs34236447	chr21	42085284	C	T	0.12143	0.958	0.00045	-0.02	0.006	-3.507
rs6006616	chr22	44409075	A	G	0.22345	0.92	0.00045	0.016	0.005	3.507
rs13427419	chr2	34282078	A	C	0.71948	0.953	0.00046	0.015	0.004	3.503
rs10194564	chr2	142894573	A	C	0.84784	0.996	0.00046	-0.018	0.005	-3.503
rs116577593	chr2	194373225	C	T	0.97104	0.874	0.00046	0.04	0.011	3.505
rs12650351	chr4	147804608	C	T	0.11813	0.972	0.00046	0.02	0.006	3.503
rs1585115	chr4	155974548	C	T	0.22478	0.953	0.00046	-0.016	0.004	-3.504
rs9501431	chr6	30332160	G	T	0.00564	1	0.00046	0.087	0.025	3.505
rs204893	chr6	32094593	C	T	0.51555	0.997	0.00046	-0.013	0.004	-3.503
rs73699567	chr7	57237111	C	T	0.04706	0.786	0.00046	0.035	0.01	3.505
rs201137902	chr7	91537151	A	T	0.5398	0.921	0.00046	-0.013	0.004	-3.504
rs7465117	chr8	60644774	C	T	0.31739	0.977	0.00046	-0.014	0.004	-3.503
rs77587038	chr9	126608513	A	T	0.94584	0.962	0.00046	0.029	0.008	3.505
rs1194863	chr11	87389046	A	G	0.47658	0.855	0.00046	-0.014	0.004	-3.504
rs10150392	chr14	34277234	A	G	0.8792	0.893	0.00046	-0.021	0.006	-3.503
rs113348415	chr16	4762041	C	T	0.02355	0.96	0.00046	0.043	0.012	3.504
rs4969472	chr17	79976425	A	G	0.4482	0.911	0.00046	0.013	0.004	3.501
rs146703797	chr19	591805	C	G	0.9825	0.872	0.00046	-0.052	0.015	-3.504
rs11880997	chr19	3109225	C	G	0.13937	0.675	0.00046	0.022	0.006	3.5
rs72826168	chr2	105011816	A	G	0.97121	0.972	0.00047	-0.038	0.011	-3.495
rs144958715	chr3	176393224	A	C	0.97479	0.946	0.00047	0.042	0.012	3.495
rs137912631	chr4	176971676	G	T	0.98855	0.96	0.00047	-0.06	0.017	-3.498
rs77174595	chr4	187262235	A	C	0.77302	0.961	0.00047	0.016	0.004	3.498
rs7720143	chr5	33633278	A	C	0.60903	0.956	0.00047	0.013	0.004	3.495
rs138141025	chr6	36089516	A	G	0.01167	0.865	0.00047	0.065	0.019	3.496
rs181708660	chr7	9917006	A	T	0.9859	0.846	0.00047	-0.058	0.016	-3.497
rs71526426	chr7	35929158	A	T	0.89569	0.921	0.00047	0.022	0.006	3.498
rs7801920	chr7	57364917	A	G	0.18112	0.922	0.00047	0.017	0.005	3.496
rs191885629	chr7	82629037	A	G	0.62279	0.871	0.00047	0.014	0.004	3.496
rs4141369	chr7	117638539	A	C	0.73152	0.966	0.00047	0.015	0.004	3.495
rs145016487	chr8	3420075	A	C	0.98587	0.906	0.00047	-0.057	0.016	-3.495
rs77313398	chr8	17839415	A	G	0.17022	0.687	0.00047	-0.02	0.006	-3.498
rs7009305	chr8	75023984	A	C	0.05369	0.961	0.00047	0.029	0.008	3.498
rs2765415	chr10	8562425	A	G	0.58025	0.976	0.00047	0.013	0.004	3.496
rs1819443	chr10	91158167	C	T	0.96757	0.994	0.00047	-0.036	0.01	-3.5
rs150941261	chr10	131440671	C	T	0.98717	0.806	0.00047	-0.064	0.018	-3.499
rs78672967	chr12	31747374	A	T	0.96029	0.842	0.00047	0.036	0.01	3.499
rs61918071	chr12	47899461	G	T	0.03404	0.954	0.00047	-0.036	0.01	-3.498
rs80197015	chr14	45061563	C	G	0.87911	0.967	0.00047	0.02	0.006	3.498
rs72724237	chr14	56941762	C	T	0.02573	0.942	0.00047	-0.042	0.012	-3.499
rs142321240	chr15	56481121	C	T	0.04089	0.883	0.00047	-0.034	0.01	-3.497
rs44196	chr15	67199952	C	T	0.13729	0.986	0.00047	0.019	0.005	3.499
rs76421605	chr21	22866718	A	G	0.9401	0.972	0.00047	-0.027	0.008	-3.498
rs547521070	chr21	46258713	A	C	0.01394	0.584	0.00047	-0.072	0.02	-3.499
rs72722884	chr1	84337880	C	T	0.02172	0.739	0.00048	0.05	0.014	3.494
rs4657530	chr1	166157706	C	T	0.73482	0.948	0.00048	0.015	0.004	3.492
rs7558018	chr2	15948745	C	G	0.47097	0.976	0.00048	-0.013	0.004	-3.491
rs180887621	chr2	24650559	C	T	0.01959	0.905	0.00048	-0.049	0.014	-3.492
rs12477412	chr2	64567680	G	T	0.73382	0.999	0.00048	0.014	0.004	3.492
rs79245040	chr2	113067622	A	G	0.02422	0.982	0.00048	0.041	0.012	3.489
rs201392868	chr4	135393614	A	C	0.06664	0.598	0.00048	-0.033	0.009	-3.49
rs9314044	chr5	164275611	A	G	0.21248	0.993	0.00048	0.016	0.004	3.49
rs17077005	chr5	173646014	C	T	0.27777	0.964	0.00048	0.014	0.004	3.491
rs1890489	chr6	44622385	A	C	0.76078	0.958	0.00048	0.015	0.004	3.49
rs4469398	chr7	129408325	A	G	0.4391	0.968	0.00048	-0.013	0.004	-3.49
rs17217757	chr8	106613321	C	G	0.79292	0.986	0.00048	0.016	0.005	3.493
rs7918436	chr10	55893206	A	C	0.98361	0.979	0.00048	0.053	0.015	3.49
rs112307214	chr10	91268921	G	T	0.95811	0.972	0.00048	-0.032	0.009	-3.492
rs149890841	chr11	113518597	A	G	0.99399	0.942	0.00048	0.085	0.024	3.493
rs35407088	chr12	97722925	A	G	0.87899	0.97	0.00048	0.02	0.006	3.489
rs4628836	chr13	75294345	A	G	0.734	0.963	0.00048	-0.015	0.004	-3.494
rs4771391	chr13	101974163	A	G	0.3514	0.99	0.00048	-0.013	0.004	-3.49
rs117947262	chr13	103044483	C	T	0.01838	0.822	0.00048	-0.051	0.015	-3.491
rs10131977	chr14	30840016	C	T	0.71876	0.97	0.00048	0.014	0.004	3.491
rs78911949	chr14	65952998	C	G	0.98417	0.652	0.00048	-0.063	0.018	-3.49
rs117401437	chr16	53389685	A	G	0.98377	0.617	0.00048	0.065	0.019	3.494
rs8057158	chr16	85140728	A	G	0.24064	0.899	0.00048	-0.016	0.005	-3.49
rs141625056	chr1	2874312	C	T	0.01746	0.907	0.00049	-0.049	0.014	-3.485
rs9943289	chr1	24551531	C	T	0.017	0.931	0.00049	0.052	0.015	3.486
rs114289326	chr1	171610484	A	G	0.96851	0.994	0.00049	0.038	0.011	3.484
rs4850354	chr2	195717081	A	G	0.14389	0.898	0.00049	0.019	0.006	3.484
rs185947148	chr3	178471812	A	G	0.98779	0.889	0.00049	-0.061	0.017	-3.488
rs78781206	chr4	23054548	C	T	0.9046	0.996	0.00049	-0.022	0.006	-3.484
rs3860672	chr4	189869647	C	T	0.32825	0.983	0.00049	-0.014	0.004	-3.488
rs13220199	chr6	3470609	A	G	0.26522	0.987	0.00049	0.015	0.004	3.487
rs73072458	chr7	23933245	A	G	0.24747	0.722	0.00049	0.017	0.005	3.487
rs151187678	chr8	732118	G	T	0.98724	0.898	0.00049	0.06	0.017	3.484
rs2336697	chr8	1043405	A	G	0.43774	0.924	0.00049	0.013	0.004	3.488
rs28872851	chr8	70756486	A	C	0.95354	0.908	0.00049	0.032	0.009	3.487
rs113452822	chr8	94742432	C	T	0.01932	0.932	0.00049	0.047	0.014	3.485
rs2183258	chr9	82658565	C	T	0.20125	0.932	0.00049	0.016	0.005	3.488
rs10823552	chr10	72254760	C	T	0.83887	0.954	0.00049	0.018	0.005	3.484
rs10767651	chr11	27628607	A	G	0.47933	0.977	0.00049	0.013	0.004	3.487
rs10841496	chr12	20521654	A	C	0.49126	0.98	0.00049	-0.013	0.004	-3.484
rs10842550	chr12	25551440	A	G	0.60957	0.989	0.00049	0.013	0.004	3.487
rs117605507	chr13	92561531	A	G	0.93714	0.983	0.00049	0.026	0.008	3.486
rs17178718	chr17	5551690	C	T	0.88005	0.974	0.00049	-0.02	0.006	-3.487
rs11081575	chr18	77707525	G	T	0.09837	0.968	0.00049	0.022	0.006	3.487
rs7257519	chr19	57474120	C	T	0.46167	0.996	0.00049	0.013	0.004	3.487
rs6011193	chr20	62492772	C	G	0.70248	0.797	0.00049	-0.016	0.004	-3.486
rs79225369	chr21	18927723	A	G	0.00555	0.666	0.00049	-0.106	0.03	-3.487
rs10854521	chr22	18482600	A	G	0.76728	0.963	0.00049	0.015	0.004	3.488
rs9609522	chr22	32780664	C	T	0.71788	0.991	0.00049	-0.014	0.004	-3.486
rs118146725	chr1	11662889	A	G	0.98243	0.974	5e-04	0.049	0.014	3.483
rs12470639	chr2	202523681	A	G	0.40273	0.937	5e-04	0.013	0.004	3.478
rs55971904	chr3	14416830	G	T	0.08639	0.854	5e-04	-0.025	0.007	-3.479
rs115633285	chr3	113635720	G	T	0.01971	0.806	5e-04	-0.051	0.015	-3.48
rs7678153	chr4	118307188	A	G	0.49727	0.985	5e-04	0.013	0.004	3.48
rs6816057	chr4	182339858	G	T	0.21676	0.991	5e-04	0.016	0.004	3.482
rs78826810	chr5	16886857	A	G	0.05758	0.959	5e-04	0.028	0.008	3.482
rs202094527	chr5	146875245	A	G	0.0225	0.81	5e-04	-0.047	0.014	-3.481
rs72851135	chr6	28038174	C	T	0.04781	0.971	5e-04	-0.03	0.009	-3.479
rs78627113	chr7	19029010	C	T	0.89491	0.97	5e-04	0.021	0.006	3.483
rs145490361	chr7	139999771	C	T	0.02232	0.844	5e-04	-0.047	0.014	-3.479
rs35143375	chr8	133512204	C	T	0.31098	0.985	5e-04	0.014	0.004	3.482
rs118085379	chr9	6618764	A	T	0.01529	0.883	5e-04	-0.055	0.016	-3.482
rs141736513	chr11	108437534	A	G	0.00425	0.701	5e-04	0.116	0.033	3.481
rs117114606	chr14	102979445	C	T	0.02782	0.856	5e-04	-0.041	0.012	-3.478
rs116946744	chr15	91471277	C	T	0.0129	0.855	5e-04	0.06	0.017	3.483
rs2021511	chr16	11344903	C	T	0.28332	0.979	5e-04	-0.014	0.004	-3.481
rs62092085	chr18	54051214	C	T	0.7951	0.98	5e-04	0.016	0.005	3.483
rs35227031	chr18	54458690	C	T	0.03887	0.98	5e-04	-0.033	0.01	-3.482
rs2830155	chr21	27642567	A	G	0.31912	0.979	5e-04	0.014	0.004	3.48
rs9613176	chr22	26804801	C	T	0.27851	0.92	5e-04	0.015	0.004	3.482
rs74060020	chr1	21935358	C	T	0.01828	0.996	0.00051	0.047	0.013	3.475
rs76009118	chr1	220493823	A	G	0.05433	0.989	0.00051	-0.028	0.008	-3.474
rs55745198	chr3	61962037	A	G	0.06522	0.929	0.00051	-0.027	0.008	-3.477
rs187314100	chr3	81933276	G	T	0.02387	0.779	0.00051	-0.047	0.013	-3.478
rs183042485	chr3	84235511	A	T	0.0259	0.888	0.00051	0.042	0.012	3.477
rs326251	chr3	96165411	A	C	0.41693	0.893	0.00051	-0.014	0.004	-3.478
rs356553	chr4	98750289	A	G	0.94455	0.953	0.00051	0.028	0.008	3.476
rs10520991	chr5	31998407	A	G	0.94427	0.911	0.00051	0.029	0.008	3.477
rs176268	chr5	35573573	A	G	0.3849	0.913	0.00051	0.014	0.004	3.476
rs152560	chr5	106842650	C	T	0.51271	0.96	0.00051	-0.013	0.004	-3.475
rs185813569	chr6	28685280	A	G	0.99444	0.501	0.00051	0.141	0.041	3.475
rs2079199	chr7	24208969	A	C	0.26939	0.991	0.00051	-0.014	0.004	-3.476
rs6463255	chr7	44989199	A	G	0.16571	0.961	0.00051	0.017	0.005	3.475
rs147939069	chr8	132392487	A	T	0.96859	0.77	0.00051	0.042	0.012	3.476
rs78211559	chr10	59118573	C	T	0.01626	0.928	0.00051	-0.051	0.015	-3.473
rs11056596	chr12	15837301	A	T	0.76571	0.788	0.00051	-0.017	0.005	-3.474
rs151105600	chr15	68151142	C	T	0.0156	0.864	0.00051	-0.054	0.016	-3.478
rs74540477	chr15	88267070	C	T	0.04942	0.975	0.00051	-0.03	0.009	-3.474
rs16942681	chr16	63519116	A	G	0.92783	0.968	0.00051	-0.025	0.007	-3.475
rs11658253	chr17	46663861	C	T	0.04489	0.76	0.00051	0.035	0.01	3.477
rs1813689	chr18	7863213	C	T	0.27471	0.952	0.00051	0.015	0.004	3.477
rs11701899	chr21	41309347	C	T	0.20291	0.962	0.00051	-0.016	0.005	-3.474
rs35334068	chr1	18430942	A	T	0.27967	0.946	0.00052	0.015	0.004	3.472
rs58565797	chr1	67096607	A	G	0.23528	0.9	0.00052	-0.016	0.005	-3.47
rs56407361	chr1	231037191	C	T	0.06306	0.929	0.00052	0.027	0.008	3.469
rs2341992	chr2	16989722	A	G	0.59925	0.975	0.00052	0.013	0.004	3.468
rs146284017	chr2	201909408	A	G	0.00746	0.778	0.00052	0.085	0.024	3.472
rs138800669	chr4	41901564	C	T	0.01316	0.565	0.00052	-0.074	0.021	-3.468
rs13138995	chr4	148987430	A	G	0.59337	0.976	0.00052	0.013	0.004	3.471
rs113202729	chr4	170577420	C	T	0.0299	0.923	0.00052	-0.038	0.011	-3.472
rs72713912	chr4	177563769	G	T	0.02199	0.949	0.00052	0.043	0.012	3.468
rs17251004	chr5	8113725	G	T	0.02646	0.931	0.00052	0.041	0.012	3.469
rs10123997	chr9	21521221	A	G	0.75649	0.919	0.00052	-0.015	0.004	-3.471
rs974775	chr10	9838491	A	G	0.47033	0.979	0.00052	-0.013	0.004	-3.468
rs7916905	chr10	115559995	C	T	0.65292	0.943	0.00052	-0.014	0.004	-3.472
rs6590205	chr11	126295135	A	G	0.51664	0.946	0.00052	0.013	0.004	3.469
rs35513205	chr13	96635341	A	G	0.97148	0.922	0.00052	0.04	0.011	3.472
rs74618186	chr14	25329666	G	T	0.04802	0.989	0.00052	-0.03	0.009	-3.469
rs17109529	chr14	25511727	C	T	0.1152	0.984	0.00052	-0.02	0.006	-3.47
rs56343796	chr14	105026865	A	G	0.01707	0.919	0.00052	-0.051	0.015	-3.471
rs74469522	chr16	8177440	G	T	0.01955	0.986	0.00052	-0.046	0.013	-3.469
rs111826376	chr16	11588590	A	G	0.97467	0.908	0.00052	0.042	0.012	3.469
rs115588046	chr17	80541535	A	C	0.64754	0.824	0.00052	0.015	0.004	3.468
rs79315342	chr20	41793527	C	T	0.04895	0.954	0.00052	0.03	0.009	3.47
rs456449	chr21	40222927	A	G	0.97467	0.918	0.00052	0.042	0.012	3.468
rs71316509	chr22	49440752	C	T	0.90305	0.934	0.00052	-0.022	0.006	-3.471
rs11161635	chr1	86008940	C	T	0.77209	0.918	0.00053	0.016	0.005	3.467
rs17364032	chr1	163503129	A	G	0.69162	0.864	0.00053	0.015	0.004	3.467
rs116237065	chr1	168142891	C	T	0.05688	0.825	0.00053	0.03	0.009	3.467
rs74769776	chr1	198777401	C	T	0.01166	0.942	0.00053	0.06	0.017	3.464
rs115665028	chr2	11208796	A	G	0.97952	0.901	0.00053	0.047	0.014	3.464
rs549521156	chr2	56884534	A	T	0.02124	0.786	0.00053	0.049	0.014	3.464
rs13028320	chr2	101179045	C	T	0.16387	0.937	0.00053	0.018	0.005	3.467
rs2359731	chr2	207725030	A	G	0.29251	0.957	0.00053	0.014	0.004	3.463
rs336552	chr3	161147210	C	T	0.96402	0.933	0.00053	0.035	0.01	3.465
rs10004137	chr4	24979037	C	T	0.09169	0.989	0.00053	0.022	0.006	3.465
rs191037010	chr4	90889314	C	T	0.03573	0.839	0.00053	0.037	0.011	3.464
rs571904990	chr4	119560719	G	T	0.01756	0.849	0.00053	0.052	0.015	3.464
rs115864109	chr5	80759029	A	G	0.96872	0.913	0.00053	0.038	0.011	3.464
rs62393013	chr5	178256291	A	G	0.86901	0.821	0.00053	0.021	0.006	3.465
rs6900692	chr6	125632002	A	G	0.88905	0.957	0.00053	-0.021	0.006	-3.467
rs220723	chr6	160326567	A	G	0.75369	0.946	0.00053	0.015	0.004	3.465
rs1588676	chr8	5684504	A	G	0.29512	0.995	0.00053	0.014	0.004	3.464
rs2345580	chr8	107297040	A	T	0.19208	0.978	0.00053	0.016	0.005	3.464
rs192829014	chr9	5750067	A	G	0.99348	0.639	0.00053	-0.097	0.028	-3.466
rs10120447	chr9	81098568	C	T	0.57756	0.97	0.00053	-0.013	0.004	-3.466
rs2810521	chr9	136801081	A	G	0.55766	0.95	0.00053	-0.013	0.004	-3.465
rs76368607	chr11	114019058	C	G	0.88711	0.969	0.00053	-0.02	0.006	-3.467
rs12801102	chr11	132767741	C	T	0.76995	0.92	0.00053	0.016	0.005	3.464
rs113445398	chr12	5987477	C	T	0.04094	0.888	0.00053	-0.034	0.01	-3.463
rs73061196	chr12	18128212	A	G	0.96911	0.938	0.00053	0.038	0.011	3.463
rs34739240	chr12	122490933	A	C	0.43924	0.971	0.00053	-0.013	0.004	-3.463
rs77429440	chr13	84476696	C	T	0.95702	0.952	0.00053	-0.032	0.009	-3.467
rs12887128	chr14	33777737	C	T	0.26594	0.926	0.00053	-0.015	0.004	-3.465
rs11629891	chr15	65544617	C	T	0.24672	0.987	0.00053	0.015	0.004	3.464
rs1424204	chr16	60812634	G	T	0.98526	0.998	0.00053	-0.054	0.016	-3.467
rs11649155	chr16	89801892	C	G	0.71201	0.982	0.00053	-0.014	0.004	-3.465
rs7406386	chr17	276346	C	T	0.9681	0.885	0.00053	0.038	0.011	3.463
rs1843622	chr17	68637507	A	G	0.42461	0.976	0.00053	-0.013	0.004	-3.465
rs1317685	chr17	80449697	C	T	0.1484	0.875	0.00053	-0.019	0.006	-3.464
rs2287842	chr19	47588325	A	G	0.70965	0.882	0.00053	-0.015	0.004	-3.463
rs6085741	chr20	745444	A	C	0.81899	0.979	0.00053	-0.017	0.005	-3.463
rs13008967	chr2	75875109	G	T	0.78545	0.989	0.00054	-0.016	0.005	-3.462
rs76318082	chr2	145573982	C	T	0.10252	0.912	0.00054	0.022	0.006	3.458
rs6773745	chr3	29514206	C	T	0.19766	0.995	0.00054	-0.016	0.005	-3.458
rs149445637	chr3	111549806	A	G	0.08476	0.859	0.00054	-0.024	0.007	-3.461
rs139414113	chr5	119351504	C	T	0.01815	0.852	0.00054	0.052	0.015	3.46
rs6923448	chr6	22880299	C	G	0.50191	0.966	0.00054	-0.013	0.004	-3.458
rs6933291	chr6	24346573	C	T	0.97628	0.977	0.00054	0.041	0.012	3.461
rs11595939	chr10	85071814	A	G	0.58061	0.963	0.00054	-0.013	0.004	-3.462
rs10878101	chr12	64428837	A	G	0.76829	0.938	0.00054	-0.016	0.005	-3.462
rs77328584	chr13	51926163	A	T	0.95238	0.859	0.00054	-0.032	0.009	-3.461
rs4405423	chr13	104147283	A	C	0.02194	0.988	0.00054	0.044	0.013	3.46
rs4903845	chr14	79825664	C	G	0.42828	0.98	0.00054	0.013	0.004	3.459
rs55687824	chr15	67447381	C	T	0.00829	0.744	0.00054	-0.08	0.023	-3.461
rs74027531	chr15	86926506	A	T	0.21464	0.889	0.00054	-0.016	0.005	-3.461
rs112179479	chr16	6148616	A	G	0.0184	0.845	0.00054	0.051	0.015	3.462
rs78107574	chr17	12990893	A	G	0.97391	0.914	0.00054	-0.042	0.012	-3.46
rs74438024	chr17	36953853	A	G	0.96338	0.931	0.00054	0.035	0.01	3.46
rs80003463	chr18	73816652	G	T	0.01696	0.868	0.00054	-0.052	0.015	-3.461
rs146264285	chr19	40133691	G	T	0.10474	0.926	0.00054	0.021	0.006	3.462
rs10418189	chr19	48737028	C	T	0.29235	0.977	0.00054	0.014	0.004	3.459
rs112628142	chr2	44892284	A	C	0.1142	0.979	0.00055	0.02	0.006	3.455
rs16844451	chr2	141427339	A	G	0.98181	0.993	0.00055	0.048	0.014	3.453
rs717973	chr2	208091112	A	G	0.46582	0.952	0.00055	-0.013	0.004	-3.456
rs4148155	chr4	89054667	A	G	0.10757	1	0.00055	-0.02	0.006	-3.453
rs557372034	chr4	129484678	A	G	0.00156	0.771	0.00055	0.187	0.054	3.454
rs62358274	chr5	31004364	A	G	0.97508	0.902	0.00055	-0.043	0.012	-3.454
rs28891393	chr6	32639683	G	T	0.80409	0.878	0.00055	-0.019	0.005	-3.453
rs12253552	chr10	125265544	A	G	0.98103	0.852	0.00055	-0.05	0.015	-3.456
rs181525763	chr11	13062254	A	G	0.98209	0.903	0.00055	0.049	0.014	3.456
rs76466519	chr12	4949401	A	C	0.36503	0.966	0.00055	-0.013	0.004	-3.454
rs113594254	chr14	92011666	C	T	0.92927	0.621	0.00055	-0.031	0.009	-3.455
rs11863043	chr16	1533839	A	T	0.52991	0.936	0.00055	0.013	0.004	3.454
rs9931980	chr16	55504074	C	G	0.41085	0.97	0.00055	-0.013	0.004	-3.456
rs72838684	chr17	21401904	C	T	0.03306	0.971	0.00055	0.036	0.01	3.454
rs142385247	chr19	31245738	G	T	0.98665	0.89	0.00055	0.058	0.017	3.457
rs2649058	chr1	5791922	A	G	0.53666	0.96	0.00056	0.013	0.004	3.451
rs116128325	chr1	12771004	C	T	0.97204	0.614	0.00056	-0.049	0.014	-3.449
rs186088405	chr1	38045326	A	G	0.98498	0.909	0.00056	-0.054	0.016	-3.449
rs773573	chr1	113818120	A	G	0.42447	0.992	0.00056	0.013	0.004	3.45
rs564497254	chr2	16973528	C	T	0.01758	0.765	0.00056	0.056	0.016	3.451
rs116433764	chr2	102820009	C	G	0.02784	0.878	0.00056	0.04	0.012	3.449
rs74959723	chr2	180715492	A	G	0.9654	0.925	0.00056	0.036	0.01	3.45
rs543457349	chr5	113827206	C	T	0.23771	0.618	0.00056	-0.019	0.005	-3.45
rs2089192	chr5	170037922	A	G	0.78977	0.961	0.00056	0.016	0.005	3.448
rs116806591	chr6	29348579	C	T	0.03276	0.981	0.00056	-0.036	0.01	-3.449
rs73048056	chr7	5267639	C	G	0.82761	0.962	0.00056	0.017	0.005	3.451
rs1016165	chr8	31824555	C	T	0.56832	0.933	0.00056	0.013	0.004	3.449
rs56039946	chr9	8260795	A	G	0.90946	0.821	0.00056	-0.024	0.007	-3.452
rs11145550	chr9	80359035	A	T	0.988	0.985	0.00056	-0.058	0.017	-3.449
rs62578247	chr9	84591340	A	G	0.97088	0.91	0.00056	0.039	0.011	3.451
rs17113989	chr10	90653072	G	T	0.09622	0.989	0.00056	-0.022	0.006	-3.452
rs138005808	chr12	5103654	C	T	0.00923	0.814	0.00056	-0.071	0.021	-3.449
rs187110688	chr13	81094592	A	G	0.01542	0.851	0.00056	-0.055	0.016	-3.451
rs56079418	chr14	25563746	C	T	0.14669	0.902	0.00056	0.019	0.005	3.449
rs76759669	chr14	26128986	A	G	0.01658	0.893	0.00056	-0.051	0.015	-3.449
rs149508202	chr16	4721174	A	G	0.97891	0.805	0.00056	0.049	0.014	3.45
rs1974600	chr17	16380386	A	C	0.4255	0.926	0.00056	-0.013	0.004	-3.45
rs148393713	chr17	36892863	A	G	0.97358	0.975	0.00056	0.04	0.011	3.453
rs149752967	chr17	49411104	A	G	0.98936	0.744	0.00056	0.07	0.02	3.448
rs77195174	chr18	5168518	C	T	0.01808	0.825	0.00056	-0.053	0.015	-3.453
rs12965338	chr18	36940696	A	G	0.80224	0.99	0.00056	0.016	0.005	3.451
rs12959374	chr18	48342767	C	T	0.03574	0.955	0.00056	-0.035	0.01	-3.449
rs7413162	chr1	116243877	A	G	0.63524	0.991	0.00057	-0.013	0.004	-3.447
rs13035694	chr2	210318900	A	G	0.0326	0.986	0.00057	0.036	0.01	3.447
rs4858212	chr3	20522900	C	T	0.34105	0.991	0.00057	-0.013	0.004	-3.447
rs9838500	chr3	33928468	A	G	0.16535	0.998	0.00057	0.017	0.005	3.443
rs55777653	chr3	121766298	A	G	0.02955	0.978	0.00057	-0.037	0.011	-3.444
rs73891712	chr3	193902045	C	T	0.98698	0.775	0.00057	-0.063	0.018	-3.448
rs9799796	chr4	5055774	C	T	0.22343	0.983	0.00057	0.015	0.004	3.446
rs56363411	chr4	123171659	A	T	0.96649	0.943	0.00057	-0.035	0.01	-3.445
rs28352	chr5	9705829	A	G	0.76246	0.977	0.00057	0.015	0.004	3.447
rs145821790	chr5	22367097	C	T	0.98843	0.835	0.00057	-0.063	0.018	-3.444
rs73791022	chr5	134968776	C	T	0.93501	0.769	0.00057	-0.029	0.008	-3.445
rs72836480	chr6	26358596	A	C	0.92469	0.982	0.00057	0.024	0.007	3.444
rs150590852	chr7	13314034	C	T	0.06866	0.98	0.00057	0.025	0.007	3.444
rs112535125	chr7	63615815	C	T	0.98948	0.867	0.00057	0.067	0.019	3.446
rs143663258	chr7	77788155	C	T	0.01876	0.943	0.00057	-0.048	0.014	-3.446
rs4563818	chr7	78145670	G	T	0.68174	0.993	0.00057	-0.014	0.004	-3.445
rs34309038	chr8	59223546	C	G	0.98572	0.91	0.00057	-0.055	0.016	-3.445
rs111916353	chr8	138967915	C	T	0.02922	0.954	0.00057	-0.038	0.011	-3.443
rs75033012	chr11	61347033	C	G	0.96458	0.808	0.00057	-0.038	0.011	-3.445
rs4963725	chr12	24026288	C	T	0.13605	0.988	0.00057	0.019	0.005	3.448
rs576245939	chr16	26579989	A	G	0.05054	0.865	0.00057	0.031	0.009	3.444
rs150562474	chr18	19528561	A	G	0.00914	0.719	0.00057	-0.077	0.022	-3.445
rs150457796	chr21	37312038	A	G	0.99034	0.852	0.00057	-0.071	0.021	-3.448
rs13056434	chr22	40014238	A	C	0.39702	0.83	0.00057	-0.014	0.004	-3.444
rs2168388	chr1	18537774	C	T	0.14745	0.965	0.00058	0.018	0.005	3.44
rs3754899	chr2	98997731	A	C	0.50431	0.865	0.00058	-0.014	0.004	-3.442
rs78028694	chr2	115936762	C	G	0.1225	0.98	0.00058	0.019	0.006	3.439
rs2160328	chr2	206642337	A	G	0.61637	0.991	0.00058	-0.013	0.004	-3.442
rs148108351	chr2	217485481	G	T	0.02585	0.899	0.00058	0.041	0.012	3.439
rs149967838	chr3	61557295	A	T	0.98732	0.857	0.00058	-0.061	0.018	-3.442
rs661301	chr4	2306053	A	G	0.8327	0.78	0.00058	0.019	0.006	3.439
rs6556123	chr5	173641418	A	G	0.41211	0.905	0.00058	-0.013	0.004	-3.44
rs142189098	chr6	144424625	A	C	0.99116	0.899	0.00058	0.07	0.02	3.443
rs28420485	chr7	20459590	C	T	0.38804	0.974	0.00058	0.013	0.004	3.441
rs13276697	chr8	105427420	G	T	0.02189	0.915	0.00058	-0.045	0.013	-3.439
rs118141556	chr8	127363249	A	G	0.97982	0.87	0.00058	-0.048	0.014	-3.442
rs117028523	chr10	67589727	C	G	0.02109	0.78	0.00058	-0.05	0.014	-3.442
rs2581481	chr14	33852210	A	T	0.74489	0.89	0.00058	-0.015	0.004	-3.439
rs117919833	chr17	31753378	A	C	0.01647	0.973	0.00058	-0.05	0.014	-3.443
rs4555277	chr19	13416615	C	T	0.41302	0.988	0.00058	0.013	0.004	3.44
rs56283108	chr21	47580575	C	T	0.14688	0.932	0.00058	0.019	0.005	3.439
rs116853040	chr22	38197028	A	G	0.96104	0.8	0.00058	0.037	0.011	3.44
rs10803332	chr1	15311496	C	G	0.87326	0.824	0.00059	0.021	0.006	3.436
rs6425908	chr1	35118140	A	C	0.66306	0.963	0.00059	-0.014	0.004	-3.435
rs140159002	chr3	31882332	A	G	0.98886	0.825	0.00059	-0.067	0.019	-3.436
rs150556508	chr3	45194083	G	T	0.01575	0.9	0.00059	0.052	0.015	3.434
rs184621231	chr3	51495642	A	G	0.98911	0.871	0.00059	-0.064	0.018	-3.437
rs115974599	chr5	112973866	C	G	0.97548	0.879	0.00059	-0.043	0.012	-3.438
rs115772928	chr5	156633051	A	G	0.00661	0.773	0.00059	0.087	0.025	3.435
rs541929989	chr6	167197917	C	T	0.9608	0.5	0.00059	-0.046	0.013	-3.438
rs187841565	chr7	3083183	A	C	0.99488	0.703	0.00059	-0.11	0.032	-3.436
rs12154813	chr7	64305328	C	G	0.56726	0.971	0.00059	0.013	0.004	3.438
rs7820045	chr8	128713364	C	T	0.14033	0.862	0.00059	-0.02	0.006	-3.437
rs73708802	chr8	134529960	G	T	0.02961	0.866	0.00059	-0.04	0.012	-3.434
rs71471161	chr10	87165565	A	G	0.04007	0.978	0.00059	-0.033	0.01	-3.435
rs10883059	chr10	100047501	C	T	0.47573	0.917	0.00059	-0.013	0.004	-3.438
rs77259400	chr10	107674294	C	G	0.02375	0.774	0.00059	-0.048	0.014	-3.436
rs325650	chr11	6206731	A	G	0.03549	0.988	0.00059	0.034	0.01	3.436
rs10834407	chr11	24638021	A	G	0.04809	0.553	0.00059	-0.04	0.012	-3.437
rs10047684	chr13	105365339	A	T	0.01532	0.922	0.00059	-0.055	0.016	-3.436
rs117621951	chr16	13858885	A	G	0.00698	0.781	0.00059	-0.083	0.024	-3.438
rs148625215	chr17	31478221	A	G	0.98125	0.828	0.00059	0.051	0.015	3.438
rs41268480	chr1	152749091	C	T	0.21615	0.908	6e-04	-0.016	0.005	-3.433
rs78936222	chr1	212437743	A	G	0.9178	0.919	6e-04	-0.024	0.007	-3.431
rs1509393	chr2	28647032	A	T	0.47874	0.958	6e-04	-0.013	0.004	-3.43
rs1964313	chr2	220630029	A	G	0.29562	0.952	6e-04	0.014	0.004	3.43
rs12714857	chr3	10685402	A	G	0.27294	0.953	6e-04	0.014	0.004	3.434
rs146104337	chr4	53322176	C	T	0.0195	0.585	6e-04	0.059	0.017	3.432
rs12643337	chr4	118518193	C	G	0.31633	0.973	6e-04	0.014	0.004	3.43
rs36061077	chr5	45001722	C	T	0.01651	0.954	6e-04	0.049	0.014	3.431
rs147311895	chr6	65162241	G	T	0.97871	0.992	6e-04	-0.042	0.012	-3.43
rs35536027	chr7	136727525	C	G	0.49365	0.97	6e-04	0.013	0.004	3.432
rs113359452	chr7	139340261	C	T	0.01523	0.841	6e-04	0.056	0.016	3.431
rs60315311	chr8	14322794	C	T	0.87677	0.977	6e-04	0.019	0.006	3.432
rs78927555	chr9	86070359	A	G	0.88951	0.918	6e-04	0.021	0.006	3.434
rs1111267	chr10	34527387	A	C	0.76829	0.936	6e-04	0.015	0.004	3.434
rs11002852	chr10	80907327	A	C	0.76403	0.954	6e-04	0.015	0.004	3.431
rs11231221	chr11	62559501	C	T	0.0891	0.965	6e-04	0.022	0.006	3.434
rs714694	chr11	78717301	A	G	0.29895	0.982	6e-04	0.014	0.004	3.43
rs35396561	chr12	1899217	G	T	0.17449	0.979	6e-04	-0.017	0.005	-3.433
rs79284297	chr12	45929245	A	G	0.02138	0.853	6e-04	-0.047	0.014	-3.431
rs75991289	chr12	57732027	A	G	0.88513	0.868	6e-04	0.021	0.006	3.433
rs111795286	chr12	77265321	C	T	0.02442	0.858	6e-04	-0.043	0.013	-3.43
rs79036746	chr12	115076189	A	G	0.00754	0.881	6e-04	0.077	0.022	3.432
rs3759579	chr14	103851272	A	G	0.57002	0.947	6e-04	0.013	0.004	3.432
rs117009157	chr17	4604144	C	T	0.9686	0.827	6e-04	0.039	0.011	3.432
rs8080534	chr17	71941646	C	T	0.52552	0.914	6e-04	0.013	0.004	3.432
rs4998305	chr18	12461574	A	G	0.04637	0.802	6e-04	-0.033	0.01	-3.43
rs12973603	chr19	56375183	C	T	0.03688	0.852	6e-04	0.036	0.01	3.433
rs117311	chr1	30789341	A	C	0.79247	0.879	0.00061	-0.016	0.005	-3.426
rs17498233	chr1	113819437	A	G	0.03563	0.985	0.00061	0.034	0.01	3.426
rs16852286	chr1	230821062	C	T	0.93797	0.941	0.00061	-0.027	0.008	-3.426
rs9679433	chr2	110272204	C	T	0.47013	0.968	0.00061	-0.013	0.004	-3.425
rs75711373	chr2	126546129	A	G	0.01265	0.895	0.00061	0.06	0.018	3.425
rs13081628	chr3	107687197	A	G	0.86009	0.973	0.00061	0.018	0.005	3.426
rs141050816	chr3	135618953	C	T	0.98801	0.881	0.00061	0.06	0.018	3.428
rs148850974	chr4	8783942	C	T	0.00766	0.957	0.00061	0.078	0.023	3.429
rs35659321	chr5	7148680	A	G	0.76474	0.977	0.00061	-0.015	0.004	-3.427
rs71569402	chr6	37975181	C	G	0.9458	0.996	0.00061	-0.028	0.008	-3.425
rs10280605	chr7	40359194	G	T	0.34506	0.944	0.00061	-0.014	0.004	-3.429
rs117059190	chr8	9417838	G	T	0.03669	0.918	0.00061	0.035	0.01	3.426
rs113613687	chr8	23746463	A	G	0.1028	0.835	0.00061	-0.023	0.007	-3.427
rs3757918	chr8	30562121	C	T	0.54921	0.963	0.00061	0.013	0.004	3.426
rs7861480	chr9	21470997	C	T	0.11184	0.985	0.00061	0.02	0.006	3.428
rs10979558	chr9	111618617	A	T	0.93476	0.992	0.00061	-0.025	0.007	-3.426
rs7475703	chr10	35211187	A	C	0.70522	0.953	0.00061	0.014	0.004	3.429
rs187712951	chr11	70044098	A	G	0.98696	0.936	0.00061	-0.057	0.017	-3.429
rs7327173	chr13	22619013	A	T	0.22955	0.91	0.00061	0.016	0.005	3.428
rs35305925	chr15	33534392	A	G	0.30945	0.795	0.00061	-0.015	0.004	-3.425
rs118088681	chr15	77284993	C	T	0.02136	0.851	0.00061	-0.047	0.014	-3.429
rs62109899	chr19	13147100	A	G	0.9589	0.932	0.00061	-0.033	0.01	-3.426
rs2946844	chr19	50004631	C	T	0.83193	0.968	0.00061	-0.017	0.005	-3.425
rs5998860	chr22	33697034	A	C	0.03758	0.915	0.00061	0.035	0.01	3.427
rs1342929	chr1	151449138	A	G	0.19752	0.918	0.00062	0.016	0.005	3.423
rs11117683	chr1	216980277	A	C	0.04023	0.997	0.00062	-0.032	0.009	-3.423
rs78772920	chr1	236044130	G	T	0.02632	0.812	0.00062	-0.043	0.013	-3.423
rs35189503	chr2	55725641	A	T	0.14592	0.987	0.00062	0.018	0.005	3.421
rs55656990	chr2	82867957	G	T	0.01886	0.709	0.00062	0.054	0.016	3.421
rs1515226	chr2	88962572	C	T	0.91633	0.761	0.00062	-0.026	0.008	-3.424
rs146444358	chr3	132425108	C	T	0.01633	0.818	0.00062	-0.054	0.016	-3.423
rs541588980	chr3	186611610	A	C	0.98909	0.761	0.00062	-0.069	0.02	-3.424
rs113291469	chr4	139900131	C	T	0.009	0.811	0.00062	0.072	0.021	3.422
rs75178170	chr5	11864736	G	T	0.98879	0.765	0.00062	-0.068	0.02	-3.423
rs112961930	chr5	34379577	C	G	0.98996	0.86	0.00062	0.067	0.02	3.422
rs34426657	chr5	42935111	C	T	0.16104	0.985	0.00062	0.017	0.005	3.423
rs183036363	chr5	49842922	A	G	0.99034	0.614	0.00062	0.08	0.023	3.424
rs11134927	chr5	174930452	A	G	0.66737	0.98	0.00062	-0.013	0.004	-3.421
rs148882974	chr7	38264781	A	G	0.00909	0.793	0.00062	-0.073	0.021	-3.421
rs118042850	chr7	53009541	A	G	0.9722	0.967	0.00062	-0.038	0.011	-3.425
rs17439361	chr7	78220825	A	G	0.32472	0.972	0.00062	-0.014	0.004	-3.425
rs2986253	chr9	7444417	A	G	0.37947	0.939	0.00062	0.013	0.004	3.423
rs112845947	chr9	10331258	C	T	0.98337	0.69	0.00062	0.058	0.017	3.423
rs72718896	chr9	38355010	G	T	0.34476	0.964	0.00062	-0.013	0.004	-3.421
rs76888679	chr9	38726290	A	G	0.02039	0.892	0.00062	0.046	0.014	3.423
rs113688753	chr10	43266555	A	G	0.91863	0.982	0.00062	-0.023	0.007	-3.424
rs147004831	chr10	48641628	C	T	0.9744	0.739	0.00062	-0.046	0.013	-3.421
rs2860762	chr11	37521609	C	T	0.39971	0.953	0.00062	0.013	0.004	3.421
rs182592299	chr11	111638274	A	C	0.98948	0.61	0.00062	-0.078	0.023	-3.425
rs16940553	chr12	110217216	C	T	0.98029	0.945	0.00062	-0.046	0.013	-3.423
rs10848150	chr12	131057033	A	G	0.65986	0.97	0.00062	0.013	0.004	3.424
rs61977889	chr14	83399416	A	T	0.98339	0.891	0.00062	-0.052	0.015	-3.421
rs36073296	chr14	94336581	G	T	0.89605	0.976	0.00062	-0.021	0.006	-3.423
rs61983036	chr14	95830414	C	T	0.06884	0.977	0.00062	0.025	0.007	3.425
rs191750537	chr17	45964213	C	G	0.9524	0.961	0.00062	0.03	0.009	3.422
rs2024894	chr20	746860	G	T	0.19305	0.837	0.00062	-0.017	0.005	-3.423
rs2251544	chr20	51832359	A	G	0.13418	0.791	0.00062	-0.021	0.006	-3.421
rs7519643	chr1	164851692	A	G	0.58502	0.978	0.00063	-0.013	0.004	-3.42
rs13395266	chr2	35264502	C	T	0.20437	0.991	0.00063	0.016	0.005	3.419
rs72833114	chr2	109020768	C	T	0.0045	0.729	0.00063	0.106	0.031	3.418
rs12631957	chr3	61422769	A	C	0.5433	0.969	0.00063	0.013	0.004	3.416
rs73240577	chr4	57549825	A	G	0.97067	0.957	0.00063	-0.038	0.011	-3.418
rs115690784	chr5	9299581	C	T	0.97971	0.815	0.00063	0.049	0.014	3.42
rs7007485	chr8	136070005	A	G	0.66029	0.978	0.00063	0.013	0.004	3.418
rs1541597	chr12	110044918	G	T	0.2105	0.988	0.00063	0.016	0.005	3.416
rs1093310	chr12	117923817	A	C	0.30468	0.989	0.00063	-0.014	0.004	-3.419
rs9541713	chr13	69584182	A	G	0.12025	0.994	0.00063	-0.019	0.006	-3.417
rs45508899	chr14	23792416	A	C	0.13067	0.933	0.00063	0.019	0.006	3.419
rs61993292	chr14	42701765	A	C	0.52652	0.985	0.00063	-0.013	0.004	-3.417
rs291053	chr16	57149978	C	T	0.72919	0.944	0.00063	-0.014	0.004	-3.42
rs28723506	chr16	88495367	A	G	0.88452	0.737	0.00063	0.023	0.007	3.419
rs79160601	chr18	63929470	C	T	0.88911	0.967	0.00063	-0.02	0.006	-3.419
rs79758971	chr19	30883488	C	T	0.01847	0.845	0.00063	-0.051	0.015	-3.418
rs2644599	chr1	156790906	C	T	0.7623	0.983	0.00064	0.015	0.004	3.416
rs4659930	chr1	240091212	A	C	0.41257	0.874	0.00064	0.014	0.004	3.415
rs1517858	chr2	105334745	A	G	0.95676	0.799	0.00064	-0.035	0.01	-3.415
rs140254454	chr2	126773472	G	T	0.14016	0.905	0.00064	-0.019	0.006	-3.413
rs77074168	chr3	134887213	A	C	0.93441	0.975	0.00064	-0.025	0.007	-3.414
rs10014983	chr4	187076175	C	G	0.72197	0.948	0.00064	-0.014	0.004	-3.414
rs1903131	chr5	63953767	A	G	0.58738	0.979	0.00064	0.013	0.004	3.415
rs181084569	chr5	180083540	C	T	0.06195	0.953	0.00064	-0.027	0.008	-3.415
rs55722183	chr6	22525860	C	G	0.19535	0.984	0.00064	0.016	0.005	3.415
rs149788979	chr6	98169912	A	G	0.0202	0.848	0.00064	0.048	0.014	3.413
rs142284648	chr6	154788923	C	T	0.01665	0.871	0.00064	-0.053	0.015	-3.413
rs34540512	chr7	85882	C	T	0.82531	0.896	0.00064	0.017	0.005	3.414
rs76753677	chr7	65344582	A	G	0.9588	0.889	0.00064	-0.033	0.01	-3.414
rs35172826	chr7	101873378	A	G	0.98152	0.868	0.00064	0.05	0.015	3.412
rs12533529	chr7	158203879	C	T	0.46831	0.962	0.00064	-0.013	0.004	-3.414
rs2045156	chr8	115838858	C	T	0.94423	0.989	0.00064	-0.028	0.008	-3.413
rs11190906	chr10	103041626	C	T	0.61706	0.981	0.00064	0.013	0.004	3.415
rs1105753	chr12	67418118	A	G	0.43286	0.968	0.00064	0.013	0.004	3.414
rs275969	chr13	36287983	A	G	0.84822	0.947	0.00064	-0.018	0.005	-3.413
rs233955	chr16	4331551	C	T	0.25209	0.992	0.00064	0.014	0.004	3.415
rs72794325	chr16	59512553	A	C	0.82875	0.93	0.00064	0.017	0.005	3.414
rs17724176	chr18	42435859	C	T	0.04381	0.949	0.00064	0.031	0.009	3.412
rs74396238	chr21	46837855	C	T	0.01341	0.916	0.00064	-0.057	0.017	-3.416
rs4824148	chr22	50896385	A	G	0.6069	0.948	0.00064	0.013	0.004	3.413
rs896751	chr2	11121472	C	T	0.58449	0.982	0.00065	0.013	0.004	3.41
rs11681722	chr2	19975732	C	T	0.20071	0.999	0.00065	-0.015	0.005	-3.409
rs77732096	chr2	51594897	A	G	0.01349	0.818	0.00065	-0.059	0.017	-3.409
rs79521174	chr2	79396283	C	T	0.95687	0.761	0.00065	-0.035	0.01	-3.411
rs115206914	chr2	151352639	C	T	0.97679	0.838	0.00065	0.045	0.013	3.41
rs144299374	chr4	53625451	C	T	0.02671	0.925	0.00065	0.04	0.012	3.41
rs62314416	chr4	58123342	A	G	0.96413	0.981	0.00065	0.034	0.01	3.41
rs193268592	chr4	100343973	C	T	0.99236	0.908	0.00065	0.075	0.022	3.408
rs7673546	chr4	118449195	A	G	0.88952	0.996	0.00065	0.02	0.006	3.409
rs2137865	chr4	128385991	C	G	0.87821	0.974	0.00065	0.019	0.006	3.409
rs115236488	chr5	100241918	C	T	0.96734	0.921	0.00065	0.036	0.011	3.41
rs148067430	chr6	148637455	A	G	0.97761	0.931	0.00065	-0.044	0.013	-3.409
rs60809812	chr6	161873133	C	G	0.95729	0.971	0.00065	-0.031	0.009	-3.411
rs2970479	chr7	101410041	A	G	0.37419	0.989	0.00065	0.013	0.004	3.411
rs2978223	chr8	136929591	C	G	0.01168	0.815	0.00065	-0.064	0.019	-3.412
rs3793739	chr10	1282530	A	C	0.65728	0.932	0.00065	0.014	0.004	3.41
rs61862823	chr10	94518903	A	C	0.01671	0.985	0.00065	0.049	0.014	3.411
rs10745951	chr12	103149066	C	G	0.51833	0.96	0.00065	0.013	0.004	3.412
rs17190119	chr13	97868187	C	G	0.96607	0.89	0.00065	0.036	0.011	3.408
rs113154391	chr15	63818613	C	T	0.97204	0.967	0.00065	0.038	0.011	3.41
rs117690000	chr16	1016547	A	T	0.01296	0.555	0.00065	0.075	0.022	3.408
rs117485150	chr16	80918713	A	C	0.98655	0.795	0.00065	-0.06	0.018	-3.411
rs2038526	chr20	49185649	C	T	0.3711	0.942	0.00065	-0.013	0.004	-3.41
rs111363153	chr1	80796675	G	T	0.9901	0.729	0.00066	-0.071	0.021	-3.406
rs144060747	chr2	34878139	C	T	0.01992	0.82	0.00066	0.049	0.014	3.404
rs74666029	chr2	141205288	C	T	0.88218	0.956	0.00066	-0.02	0.006	-3.404
rs142076654	chr2	150887584	A	G	0.99088	0.944	0.00066	-0.067	0.02	-3.406
rs9798822	chr3	189621	G	T	0.35712	0.988	0.00066	-0.013	0.004	-3.407
rs73138182	chr3	13326570	C	G	0.98875	0.945	0.00066	-0.061	0.018	-3.405
rs16839793	chr3	132622657	C	G	0.78129	0.981	0.00066	0.015	0.004	3.404
rs114538800	chr4	110843373	G	T	0.98297	0.949	0.00066	-0.049	0.014	-3.406
rs72681421	chr4	115850320	C	G	0.90597	0.785	0.00066	0.024	0.007	3.406
rs139460934	chr4	166638803	A	G	0.01558	0.96	0.00066	0.051	0.015	3.405
rs77953960	chr5	9427816	C	T	0.06076	0.876	0.00066	-0.028	0.008	-3.404
rs12171612	chr7	52801940	C	G	0.91516	0.962	0.00066	-0.023	0.007	-3.406
rs145202227	chr9	33597319	G	T	0.93323	0.844	0.00066	0.027	0.008	3.406
rs7018944	chr9	133393349	A	G	0.20725	0.926	0.00066	-0.016	0.005	-3.407
rs616322	chr11	64690875	C	G	0.88337	0.924	0.00066	0.02	0.006	3.406
rs12287852	chr11	69636490	C	T	0.03616	0.963	0.00066	0.034	0.01	3.406
rs116843888	chr11	116173582	C	T	0.02976	0.947	0.00066	0.038	0.011	3.405
rs68113869	chr12	19416367	C	G	0.09877	0.986	0.00066	-0.021	0.006	-3.406
rs75470211	chr12	54403914	A	G	0.97198	0.837	0.00066	-0.041	0.012	-3.405
rs77607096	chr13	88103627	A	C	0.07079	0.996	0.00066	0.024	0.007	3.405
rs61228937	chr14	97532866	A	T	0.94222	0.993	0.00066	-0.027	0.008	-3.405
[truncated: 8,001 more rows]
