# Supplementary material for: Genome-wide association study of delay discounting identifies 11 loci and reveals transdiagnostic associations across mental and physical health
Source: Mol Psychiatry. 2025 Nov 25;31(4):2081–93. doi: 10.1038/s41380-025-03356-8 (PMC12999501; doi:10.1038/s41380-025-03356-8)
Supplement: Supplementary file 4 — Supplementary Tables [file 41380_2025_3356_MOESM4_ESM.xlsx]

## Sheet: Index
Index of Supplementary Tables (ST1-19)
Table	Contents
ST1	Supplementary Table 1. Demographic characteristics of the 23andMe research participants who completed the survey including the DD questionnaire.
ST2	Supplementary Table 2. Distribution of delay discounting scores expressed as log10(k) from the Monetary Choice Questionnaire (MCQ) according to sex and age.
ST3	Supplementary Table 3. Number of SNPs after applying quality control filters for genotyped and imputed dosage data, and association test results data.
ST4	Supplementary Table 4. Variants with strongest associations with delay discounting (P < 5.00E-08).
ST5	Supplementary Table 5. Credible set analysis from delay discounting GWAS.
ST6	Supplementary Table 6. Associations between independent SNPs from the delay discounting GWAS and other traits available in the GWAS catalog.
ST7	Supplementary Table 7. Bonferroni significant results (P < 2.53E-06) of MAGMA for delay discounting. Genes nearby GWAS-significant loci (see ST4) are in bold.
ST8	Supplementary Table 8. Bonferroni significant results (P < 9.78E-07) of H-MAGMA analysis for delay discounting. Genes nearby GWAS-significant loci (see ST4) are in bold.
ST9	Supplementary Table 9. Bonferroni significant results (P < 1.97E-05 to 7.41E-06) of S-PrediXcan analysis for delay discounting. Genes nearby GWAS-significant loci (see ST4) are in bold.
ST10	Supplementary Table 10. Convergence of genes identified across gene- and transcriptome-based secondary analyses of delay discounting (ST7-9).
ST11	Supplementary Table 11. Genetic correlations between delay discounting and 109 traits; 52 Bonferroni significant (P < 4.59E-04) and 73 FDR significant associations identified.
ST12	Supplementary Table 12. FDR significant results from LAVA local genetic correlation analysis.
ST13	Supplementary Table 13. HumanNet-XC network analysis of biological processes associated with DD and their overlap with body mass index (BMI), schizophrenia (SCZ), externalizing (EXT), addiction risk factor (ARF), and attention-deficit hyperactivity disorder (ADHD).
ST14	Supplementary Table 14. Results following GWAS-by-subtraction that removed educational attainment, intelligence, executive function to create a new GWAS, DDminusCognition. Results show DDminusCognition GWAS results for the 11 genome-wide significant loci identified by the original GWAS.
ST15	Supplementary Table 15. Comparisons across genetic correlations between the original delay discounting GWAS (calculated within LDSC), GWAS-by-subtraction GWAS calculated with genomic SEM. The four GWAS-by-subtraction results are DDminusCognition GWAS (removal of educational attainment, intelligence, and executive function), DDminusEducationalAttainment, DDminusIntelligence, and DDminusExecutiveFu…
ST16	Supplementary Table 16. Phenome-wide association FDR significant results for delay discounting in the BioVU European cohort. Stratification column indicates the unadjusted analysis, adjustment for tobacco use disorder (adjusted-TUD), and age-stratified analysis. No significant results were found for age stratified analysis in the 0-11, 12-18, or 26-40 age groups.
ST17	Supplementary Table 17. Nominal phenome-wide association (P < 0.05) results for dеlay discounting in the BioVU African cohort. No associations reached the FDR significance threshold.
ST18	Supplementary Table 18. Drug gene set analysis for delay discounting using DRUGSETS.
ST19	Supplementary Table 19. Enrichment analysis for drugs categorized by Anatomical Therapeutic Classification (ATC) code, clinical indication, or mechanism of action. No results were significant following Bonferroni correction (ATC P < 7.94E-04; clinical indication P < 6.25E-04; mechanism of action P < 9.80E-04).

## Sheet: ST1
Supplementary Table 1. Demographic characteristics of the 23andMe research participants who completed the survey including the DD questionnaire.
Variable	Sex (1=male, 2=female)	Age (years)	BMI	Household Income (yearly; 9 categories: $10K, $25K, $35K, $50K, $75K, $100K, $150K, $300K, $500K)	Years of Education	Marital Status (1=unmarried, 2=married)
# responding	151834	151834	148177	128493	148041	147940
mean	1.652	52.791	28.376	5.846	15.818	1.608
SD	2	54	27.259	6	16	2
median	0.476	16.884	6.54	2.048	2.573	0.488
min	1	18	14.048	1	10	1
max	2	106	69.095	9	22	2
* demographics of the cohort are similar to those we previously reported (Sanchez-Roige et al., 2018).

## Sheet: ST2
Supplementary Table 2. Distribution of delay discounting scores expressed as log10(k) from the Monetary Choice Questionnaire (MCQ) according to sex and age.
MCQ scores (log10(k))*	total	Male	Female	(18,30]	(30,45]	(45,60]	(60,Inf]
[-2.11,-0.686]	34654	13,984 (40.35%)	20,670 (59.65%)	3,735 (10.78%)	7,701 (22.22%)	8,659 (24.99%)	14,559 (42.01%)
(-0.686,0.004]	37411	12,841 (34.33%)	24,570 (66.67%)	4,080 (10.91%)	8,393 (22.43%)	9,500 (25.39%)	15,438 (41.27%)
(0.004,0.627]	29210	9,594 (32.85%)	19,616 (67.15%)	3,506 (12.00%)	6,803 (23.29%)	7,566 (25.90%)	11,335 (38.81%)
(0.627,2.230]	33660	10914 (32.42%)	22,746 (67.58%)	4,260 (12.66%)	8,099 (24.06%)	9,071 (26.95%)	12,230 (36.33%)
*Higher scores (more positive values) indicate higher rates of delay discounting, or greater devaluation of delayed rewards.

## Sheet: ST3
Supplementary Table 3. Number of SNPs after applying quality control filters for genotyped and imputed dosage data, and association test results data.
Criteria	passed	failed	# of SNPs
imputed only	33957788	NA	33957788
both passed	948683	NA	34906471
genotyped only	307162	NA	35213633
no test result	NA	152200	35061433
low coverage	NA	632503	34428930
MAF < 0.1%	NA	20291698	14137232
blacklisted	NA	0	14137232

## Sheet: ST4
Supplementary Table 4. Variants with strongest associations with delay discounting (P < 5.00E-08).
locus	cyto.band	assay.name	position	start loci position	end loci position	alleles	dose.b	P value	effect	95% CI	Ngt	Nim	nhgri	coding	eqtl	qtl	clinical	gene.context	is.v2	is.v3	is.v4	is.v5	gt.rate	hw.p.value	p.date	freq.b	avg.rsqr	min.rsqr	p.batch	qc.mask
1	chr1p22.1	rs11285300	93600392	93464158	93799644	D/I	0.20263	3.8e-08	0.027	[0.016,0.037]	0	1	Y	.	.	.	.	[MTF2]	FALSE	FALSE	FALSE	FALSE	NA			NA	0.88	0.88	4.6e-37	v2v3v4v5
2	chr2q11.2	rs6542847	99573471	99383776	100118446	A/G	0.49852	3.7e-08	0.02	[0.013,0.028]	4	50	Y	.	Y	.	.	KIAA1211L--[]--TSGA10	TRUE	TRUE	TRUE	FALSE	0.99708	0.92	2e-05	0.4997	0.98	0.98	2.2e-07	v2v3v4v5
3	chr2q12.1	rs35690869	104455940	104256215	104654673	D/I	0.50626	3.4e-08	-0.021	[-0.029,-0.013]	0	1	Y	.	.	.	.	[]	FALSE	FALSE	FALSE	FALSE	NA			NA	0.92	0.91	1.8e-18	v2v3v4v5
4	chr3q23	rs200516372	141202983	141028225	141398953	A/G	0.05094	4e-08	0.051	[0.031,0.070]	0	2	Y	.	Y	.	.	ZBTB38--[]-RASA2	FALSE	FALSE	FALSE	FALSE	NA			NA	0.8	0.8	0.38	v2v3v4v5
5	chr4q21.21	rs114841229	79646162	79497729	79803970	C/T	0.03396	5.7e-10	-0.066	[-0.089,-0.044]	1	2	Y	.	.	.	.	ANXA3---[]--BMP2K	FALSE	FALSE	FALSE	FALSE	NA			NA	0.91	0.77	2e-13	v2v3v4v5
6	chr6q16.1	rs34645063	98591075	98547979	98591075	D/I	0.47737	8.6e-15	0.028	[0.021,0.036]	9	145	Y	.	.	.	.	MMS22L---[]---POU3F2	FALSE	FALSE	FALSE	FALSE	NA			NA	1	0.99	1.3e-21	v2v3v4v5
7	chr10q21.2	rs2675609	63636531	63632761	63636531	C/T	0.37533	3.5e-09	0.022	[0.014,0.030]	1	0	Y	.	.	.	.	C10orf107---[]--ARID5B	FALSE	FALSE	TRUE	TRUE	0.98706	1.6e-14	8.6e-09	0.37548	1	0.98	0.13	v2v3v4v5
8	chr14q11.2	rs200581586	23439722	23382640	23461583	D/I	0.396	6.7e-10	0.023	[0.015,0.031]	2	36	Y	.	Y	.	.	[RP11-298I3.5]	FALSE	FALSE	FALSE	FALSE	NA			NA	0.98	0.97	2.9e-13	v2v3v4v5
9	chr16p11.2	rs3020805	28618071	28338043	28895130	C/G	0.3827	4.7e-11	0.03	[0.020,0.039]	19	141	Y	.	Y	Y	Y	[SULT1A1]	FALSE	FALSE	FALSE	FALSE	NA			NA	0.79	0.72	4e-14	v4v5
10	chr16p11.2	rs534456728	30024002	29925445	30122181	D/I	0.61632	7.7e-09	-0.022	[-0.030,-0.014]	4	21	Y	.	Y	.	.	DOC2A-[]--C16orf92	FALSE	FALSE	FALSE	FALSE	NA			NA	0.97	0.96	1.2e-06	v2v3v4v5
11	chr19p13.12	rs57823886	14198018	13998136	14423311	A/G	0.78982	3e-08	0.026	[0.016,0.036]	0	2	.	.	.	.	.	C19orf67-[]-SAMD1	FALSE	FALSE	FALSE	FALSE	NA			NA	0.91	0.89	0.00014	v2v3v4v5
Results summary of association index variants in several external datasets. start/end loci position based on credible set analysis. dose.b is the average imputed dosage of the B allele. Ngt and Nim columns provide counts of genotyped and imputed variants in the locus with P < 10E-06, which can give an indication of the robustness of the signal. The nhgri, coding, eqtl, qtl, and clinical columns i…
is.v2, is.v3, is.v4, is.v5 indicate which genotyping array(s) include each variant. For genotyped variants, the statistics include call rate (gt.rate), Hardy Weinberg P values (hw.p.value), and allele frequency (freq.b). For imputed variants, the statistics include average (avg.rsqr) and minimum (min.rsqr) r^2 across imputation batches, and a P value (p.batch) for a dosage dependence on batch.
Linear regression assumes an additive model for allelic effects: MCQ_mean_K_DecisionMaking_Filtered_Norm ~ Sex_DecisionMaking_Filtered + Age_inverse_normalization_DecisionMaking_Filtered + pc.0 + pc.1 + pc.2 + pc.3 + pc.4 + v2_platform + v3_0_platform + v3_1_platform + v4_platform + genotype.
Genome-wide association analysis includes data from 134,935 individuals filtered to remove close relatives. Results are not adjusted for a genomic control inflation factor (λ=1.134).

## Sheet: ST5
Supplementary Table 5. Credible set analysis from delay discounting GWAS.
Locus	assay.name	position	alleles	P value	effect	95% CI	is.coding	gene.context	posterior.prob
1	rs11285300	93600392	D/I	2.38e-07	0.027	[0.016,0.037]	FALSE	[MTF2]	0.006882
1	rs111969858	93757787	D/I	7.7e-06	0.019	[0.011,0.027]	FALSE	[CCDC18]	0.000215
1	rs6541349	93787867	C/T	9.78e-06	-0.023	[-0.034,-0.013]	FALSE	CCDC18--[]--DR1	0.000183
1	rs547618067	93714530	D/I	9.94e-06	-0.019	[-0.027,-0.010]	FALSE	[CCDC18]	0.001806
1	rs10714121	93729670	D/I	1.03e-05	-0.018	[-0.026,-0.010]	FALSE	[CCDC18]	0.001017
1	rs34206647	93638844	D/I	1.04e-05	-0.024	[-0.034,-0.013]	FALSE	[TMED5]	0.004879
1	rs6541403	93743114	G/T	1.05e-05	-0.018	[-0.026,-0.010]	FALSE	[CCDC18]	0.000712
1	rs797667	93734359	A/C	1.06e-05	-0.018	[-0.026,-0.010]	FALSE	[CCDC18]	0.0009
1	rs7541304	93757838	A/T	1.06e-05	-0.018	[-0.026,-0.010]	FALSE	[CCDC18]	0.000213
1	rs797671	93700363	A/C	1.08e-05	-0.018	[-0.026,-0.010]	FALSE	[CCDC18]	0.002937
1	rs35042495	93764952	D/I	1.08e-05	0.018	[0.010,0.026]	FALSE	[CCDC18]	0.000207
1	rs59955169	93768768	C/T	1.12e-05	0.025	[0.014,0.037]	FALSE	[CCDC18]	0.000206
1	rs5776175	93704726	D/I	1.15e-05	0.023	[0.013,0.034]	FALSE	[CCDC18]	0.002692
1	rs113348816	93787088	D/I	1.15e-05	-0.024	[-0.034,-0.013]	FALSE	[CCDC18]	0.000187
1	rs59708035	93625234	D/I	1.18e-05	-0.018	[-0.026,-0.010]	FALSE	[TMED5]	0.006337
1	rs12405487	93749072	A/G	1.18e-05	0.023	[0.013,0.034]	FALSE	[CCDC18]	0.000498
1	rs2391251	93750571	C/T	1.18e-05	0.023	[0.013,0.034]	FALSE	[CCDC18]	0.000317
1	rs61799516	93752982	C/T	1.18e-05	0.023	[0.013,0.034]	FALSE	[CCDC18]	0.000285
1	rs6684908	93753932	C/T	1.18e-05	0.023	[0.013,0.034]	FALSE	[CCDC18]	0.000285
1	rs6676902	93756886	C/T	1.18e-05	0.023	[0.013,0.034]	FALSE	[CCDC18]	0.000261
1	rs11164908	93798391	A/C	1.2e-05	-0.023	[-0.034,-0.013]	FALSE	CCDC18--[]--DR1	0.000169
1	rs67544684	93661924	D/I	1.22e-05	0.018	[0.010,0.026]	FALSE	[CCDC18]	0.004157
1	rs34770788	93665891	D/I	1.22e-05	-0.019	[-0.028,-0.011]	FALSE	[CCDC18]	0.00405
1	rs12031709	93780618	C/T	1.22e-05	0.023	[0.013,0.034]	FALSE	[CCDC18]	0.000192
1	rs12566752	93799644	C/T	1.22e-05	0.023	[0.013,0.034]	FALSE	CCDC18--[]--DR1	0.000154
1	rs5776176	93704794	D/I	1.23e-05	-0.018	[-0.026,-0.010]	FALSE	[CCDC18]	0.002606
1	rs12563120	93790645	C/T	1.23e-05	-0.023	[-0.034,-0.013]	FALSE	CCDC18--[]--DR1	0.00018
1	rs12044557	93712764	A/G	1.25e-05	-0.023	[-0.034,-0.013]	FALSE	[CCDC18]	0.002119
1	rs72959220	93713682	C/G	1.25e-05	0.023	[0.013,0.034]	FALSE	[CCDC18]	0.001984
1	rs58354545	93713862	C/T	1.25e-05	0.023	[0.013,0.034]	FALSE	[CCDC18]	0.001836
1	rs3904665	93714103	A/G	1.25e-05	-0.023	[-0.034,-0.013]	FALSE	[CCDC18]	0.001821
1	rs11164885	93714695	C/T	1.25e-05	0.023	[0.013,0.034]	FALSE	[CCDC18]	0.001803
1	rs61799500	93719130	G/T	1.25e-05	0.023	[0.013,0.034]	FALSE	[CCDC18]	0.001749
1	rs12030843	93720070	C/G	1.25e-05	0.023	[0.013,0.034]	TRUE	[CCDC18]	0.001604
1	rs12031765	93720597	C/T	1.25e-05	0.023	[0.013,0.034]	FALSE	[CCDC18]	0.001579
1	rs11164897	93770372	C/G	1.26e-05	0.023	[0.013,0.034]	FALSE	[CCDC18]	0.000203
1	rs12048219	93703919	C/T	1.28e-05	0.023	[0.013,0.034]	FALSE	[CCDC18]	0.002726
1	rs5776173	93671682	D/I	1.29e-05	0.018	[0.010,0.026]	FALSE	[CCDC18]	0.003933
1	rs61799496	93691734	A/G	1.3e-05	0.023	[0.013,0.034]	FALSE	[CCDC18]	0.003262
1	rs1537758	93665151	A/G	1.32e-05	-0.023	[-0.034,-0.013]	FALSE	[CCDC18]	0.004101
1	rs2783500	93673607	A/T	1.32e-05	-0.023	[-0.034,-0.013]	FALSE	[CCDC18]	0.003828
1	rs2783501	93673636	C/T	1.32e-05	0.023	[0.013,0.034]	FALSE	[CCDC18]	0.003814
1	rs4484937	93699525	C/T	1.34e-05	0.023	[0.013,0.034]	FALSE	[CCDC18]	0.00319
1	rs693737	93724924	A/G	1.37e-05	-0.018	[-0.026,-0.010]	FALSE	[CCDC18]	0.001574
1	rs9432681	93761896	A/G	1.37e-05	0.018	[0.010,0.026]	FALSE	[CCDC18]	0.00021
1	rs797672	93702119	A/T	1.38e-05	0.018	[0.010,0.026]	FALSE	[CCDC18]	0.002837
1	rs687394	93713917	A/G	1.38e-05	-0.018	[-0.026,-0.010]	FALSE	[CCDC18]	0.001826
1	rs637646	93716383	A/C	1.38e-05	0.018	[0.010,0.026]	FALSE	[CCDC18]	0.001774
1	rs682514	93719430	A/C	1.38e-05	0.018	[0.010,0.026]	FALSE	[CCDC18]	0.001742
1	rs7540025	93759228	C/T	1.38e-05	0.018	[0.010,0.026]	FALSE	[CCDC18]	0.000211
1	rs2815415	93679840	A/G	1.39e-05	-0.023	[-0.034,-0.013]	FALSE	[CCDC18]	0.003543
1	rs6541401	93738948	A/G	1.4e-05	-0.018	[-0.026,-0.010]	FALSE	[CCDC18]	0.000722
1	rs535760	93728758	A/T	1.41e-05	-0.018	[-0.026,-0.010]	FALSE	[CCDC18]	0.001115
1	rs2783499	93672688	C/T	1.42e-05	0.023	[0.013,0.034]	TRUE	[CCDC18]	0.003922
1	rs2783504	93675413	A/G	1.42e-05	-0.023	[-0.034,-0.013]	FALSE	[CCDC18]	0.003703
1	rs531514	93700212	C/T	1.43e-05	0.018	[0.010,0.026]	FALSE	[CCDC18]	0.002938
1	rs2783489	93626984	C/T	1.44e-05	0.023	[0.013,0.033]	FALSE	[TMED5]	0.006254
1	rs7551485	93751280	A/G	1.44e-05	-0.018	[-0.026,-0.010]	FALSE	[CCDC18]	0.000293
1	rs10601381	93650163	D/I	1.46e-05	0.018	[0.010,0.026]	FALSE	[CCDC18]	0.004467
1	rs6541404	93743434	A/T	1.48e-05	0.018	[0.010,0.026]	FALSE	[CCDC18]	0.000644
1	rs627779	93684089	C/T	1.49e-05	-0.018	[-0.026,-0.010]	FALSE	[CCDC18]	0.003397
1	rs6703310	93788740	G/T	1.49e-05	0.018	[0.010,0.026]	FALSE	CCDC18--[]--DR1	0.000181
1	rs7547244	93781768	A/G	1.5e-05	-0.018	[-0.026,-0.010]	FALSE	[CCDC18]	0.000191
1	rs1967721	93626382	C/T	1.51e-05	0.023	[0.013,0.033]	FALSE	[TMED5]	0.006255
1	rs602204	93727579	A/G	1.51e-05	0.018	[0.010,0.026]	FALSE	[CCDC18]	0.001457
1	rs797666	93731895	A/G	1.52e-05	-0.018	[-0.026,-0.010]	FALSE	[CCDC18]	0.000967
1	rs11164902	93778794	A/G	1.52e-05	-0.018	[-0.026,-0.010]	FALSE	[CCDC18]	0.0002
1	rs9432465	93780591	A/G	1.52e-05	0.018	[0.010,0.026]	FALSE	[CCDC18]	0.000197
1	rs7512911	93715818	C/G	1.53e-05	0.018	[0.010,0.026]	FALSE	[CCDC18]	0.001776
1	rs797681	93717746	C/T	1.55e-05	-0.018	[-0.026,-0.010]	FALSE	[CCDC18]	0.001753
1	rs2031225	93786714	A/G	1.55e-05	0.018	[0.010,0.026]	FALSE	[CCDC18]	0.000188
1	rs2031226	93786764	G/T	1.55e-05	-0.018	[-0.026,-0.010]	FALSE	[CCDC18]	0.000187
1	rs9432453	93771629	A/G	1.58e-05	0.018	[0.010,0.026]	FALSE	[CCDC18]	0.000202
1	rs1000607	93772001	C/T	1.58e-05	0.018	[0.010,0.026]	FALSE	[CCDC18]	0.000202
1	rs10874773	93798496	G/T	1.58e-05	0.018	[0.010,0.026]	FALSE	CCDC18--[]--DR1	0.000157
1	rs7537403	93777724	C/T	1.61e-05	0.018	[0.010,0.026]	FALSE	[CCDC18]	0.000201
1	rs11164879	93655522	A/G	1.62e-05	0.018	[0.010,0.026]	FALSE	[CCDC18]	0.004304
1	rs10874764	93661342	A/C	1.62e-05	0.018	[0.010,0.026]	FALSE	[CCDC18]	0.004159
1	rs71852971	93628711	D/I	1.63e-05	0.018	[0.010,0.026]	FALSE	[TMED5]	0.006114
1	rs6697683	93634591	A/G	1.63e-05	-0.018	[-0.026,-0.010]	FALSE	[TMED5]	0.005206
1	rs6688230	93641124	C/T	1.63e-05	-0.018	[-0.026,-0.010]	FALSE	[TMED5]	0.004873
1	rs7541687	93656588	A/G	1.64e-05	-0.018	[-0.026,-0.010]	FALSE	[CCDC18]	0.004291
1	rs531358	93676011	C/T	1.64e-05	-0.018	[-0.026,-0.010]	FALSE	[CCDC18]	0.003685
1	rs6680107	93770880	A/G	1.64e-05	0.018	[0.010,0.026]	FALSE	[CCDC18]	0.000203
1	rs2391254	93795166	A/T	1.65e-05	-0.018	[-0.026,-0.010]	FALSE	CCDC18--[]--DR1	0.000176
1	rs569414	93784901	A/G	1.66e-05	0.018	[0.010,0.026]	FALSE	[CCDC18]	0.00019
1	rs10874772	93787770	A/G	1.66e-05	0.018	[0.010,0.026]	FALSE	[CCDC18]	0.000187
1	rs4847408	93791437	C/G	1.68e-05	0.018	[0.010,0.026]	FALSE	CCDC18--[]--DR1	0.000177
1	rs797661	93687091	G/T	1.73e-05	0.018	[0.010,0.026]	FALSE	[CCDC18]	0.003387
1	rs11164881	93658989	A/C	1.75e-05	0.018	[0.010,0.026]	FALSE	[CCDC18]	0.00419
1	rs12124011	93652544	A/C	1.79e-05	0.018	[0.010,0.026]	FALSE	[CCDC18]	0.004409
1	rs61799471	93663458	A/G	1.79e-05	-0.018	[-0.026,-0.010]	FALSE	[CCDC18]	0.004148
1	rs777814480	93757786	D/I	1.84e-05	0.018	[0.010,0.026]	FALSE	[CCDC18]	0.000258
1	rs4847402	93628062	A/G	1.85e-05	0.018	[0.010,0.026]	FALSE	[TMED5]	0.006139
1	rs7553465	93644410	C/T	1.87e-05	-0.018	[-0.026,-0.010]	FALSE	[TMED5]	0.004773
1	rs71661730	93692082	D/I	1.88e-05	-0.018	[-0.026,-0.010]	FALSE	[CCDC18]	0.003221
1	rs35940311	93663604	A/G	1.91e-05	0.018	[0.010,0.026]	FALSE	[CCDC18]	0.004143
1	rs555161	93676314	A/G	1.92e-05	-0.018	[-0.026,-0.010]	FALSE	[CCDC18]	0.003672
1	rs12030549	93669218	C/T	1.93e-05	0.018	[0.010,0.026]	FALSE	[CCDC18]	0.00397
1	rs10874759	93630172	A/G	1.94e-05	0.018	[0.010,0.026]	FALSE	[TMED5]	0.005941
1	rs10782955	93659762	A/G	1.94e-05	-0.018	[-0.026,-0.010]	FALSE	[CCDC18]	0.004187
1	rs2765545	93677269	A/G	1.94e-05	0.018	[0.010,0.026]	FALSE	[CCDC18]	0.00358
1	rs12044657	93639596	C/T	1.99e-05	0.018	[0.010,0.026]	FALSE	[TMED5]	0.004879
1	rs2297707	93646207	C/T	2.03e-05	0.018	[0.010,0.026]	FALSE	[TMED5]	0.004547
1	rs12130734	93624374	C/T	2.04e-05	0.018	[0.010,0.026]	FALSE	[TMED5]	0.006442
1	rs11164876	93630510	C/T	2.04e-05	0.018	[0.010,0.026]	FALSE	[TMED5]	0.005757
1	rs4847401	93628013	C/G	2.08e-05	-0.018	[-0.026,-0.010]	FALSE	[TMED5]	0.006162
1	rs6682670	93649732	A/G	2.14e-05	-0.018	[-0.026,-0.009]	FALSE	[CCDC18]	0.004474
1	rs11164880	93658096	A/C	2.14e-05	-0.018	[-0.026,-0.009]	FALSE	[CCDC18]	0.004194
1	rs1057257	93621483	A/G	2.16e-05	-0.018	[-0.026,-0.009]	FALSE	[TMED5]	0.006489
1	rs12118230	93651461	G/T	2.16e-05	0.018	[0.009,0.026]	FALSE	[CCDC18]	0.00445
1	rs4847235	93627727	C/T	2.17e-05	0.018	[0.009,0.026]	FALSE	[TMED5]	0.006203
1	rs6685271	93634590	A/C	2.36e-05	0.018	[0.009,0.026]	FALSE	[TMED5]	0.005437
1	rs7535628	93648728	C/T	2.36e-05	0.018	[0.009,0.026]	FALSE	[CCDC18]	0.004498
1	rs75496996	93678967	D/I	2.36e-05	-0.023	[-0.034,-0.013]	FALSE	[CCDC18]	0.003557
1	rs7539307	93652703	A/G	2.56e-05	0.017	[0.009,0.026]	FALSE	[CCDC18]	0.004379
1	rs34507895	93686846	D/I	2.62e-05	0.017	[0.009,0.025]	FALSE	[CCDC18]	0.003394
1	rs71586782	93673595	D/I	2.65e-05	0.017	[0.009,0.025]	FALSE	[CCDC18]	0.003891
1	rs489183	93592692	A/T	2.76e-05	0.027	[0.015,0.040]	FALSE	[MTF2]	0.006909
1	rs548955232	93715936	D/I	2.86e-05	-0.023	[-0.034,-0.012]	FALSE	[CCDC18]	0.001776
1	rs7532195	93617403	G/T	2.88e-05	0.017	[0.009,0.025]	FALSE	MTF2--[]--TMED5	0.006552
1	rs1088318	93733057	C/T	2.95e-05	0.017	[0.009,0.025]	FALSE	[CCDC18]	0.000966
1	rs7532549	93539656	G/T	3.04e-05	-0.017	[-0.026,-0.009]	FALSE	NA	0.008292
1	rs3066513	93603183	D/I	3.15e-05	-0.027	[-0.040,-0.014]	FALSE	MTF2--[]--TMED5	0.006648
1	rs2815429	93590668	C/T	3.25e-05	0.027	[0.014,0.040]	FALSE	[MTF2]	0.006909
1	rs2296558	93736555	C/T	3.26e-05	0.017	[0.009,0.025]	FALSE	[CCDC18]	0.000884
1	rs35797862	93738515	D/I	3.49e-05	0.017	[0.009,0.025]	FALSE	[CCDC18]	0.000844
1	rs34705845	93614709	D/I	3.67e-05	-0.027	[-0.040,-0.014]	FALSE	MTF2--[]--TMED5	0.006557
1	rs547866	93725053	C/T	3.78e-05	0.017	[0.009,0.025]	FALSE	[CCDC18]	0.001556
1	rs7418101	93756192	A/G	3.81e-05	-0.017	[-0.025,-0.009]	FALSE	[CCDC18]	0.000281
1	rs9432459	93778663	A/G	3.83e-05	0.017	[0.009,0.025]	FALSE	[CCDC18]	0.0002
1	rs624131	93683210	A/G	3.85e-05	0.017	[0.009,0.025]	FALSE	[CCDC18]	0.003468
1	rs622608	93715219	A/G	3.86e-05	-0.017	[-0.025,-0.009]	FALSE	[CCDC18]	0.00179
1	rs10782957	93763896	C/T	3.9e-05	-0.017	[-0.025,-0.009]	FALSE	[CCDC18]	0.000208
1	rs797680	93716974	G/T	3.92e-05	0.017	[0.009,0.025]	FALSE	[CCDC18]	0.001755
1	rs12124771	93799239	A/G	3.93e-05	-0.017	[-0.025,-0.009]	FALSE	CCDC18--[]--DR1	0.000157
1	rs797668	93694789	C/G	3.97e-05	0.017	[0.009,0.025]	FALSE	[CCDC18]	0.003198
1	rs556446	93567517	C/T	3.98e-05	0.027	[0.014,0.040]	FALSE	[MTF2]	0.007069
1	rs12139633	93769327	A/G	3.99e-05	-0.017	[-0.025,-0.009]	FALSE	[CCDC18]	0.000204
1	rs9660390	93745535	C/T	4e-05	0.017	[0.009,0.025]	FALSE	[CCDC18]	0.000585
1	rs4000699	93779805	C/T	4e-05	-0.017	[-0.025,-0.009]	FALSE	[CCDC18]	0.000199
1	rs34446908	93642065	D/I	4.03e-05	-0.017	[-0.025,-0.009]	FALSE	[TMED5]	0.004863
1	rs2281524	93602194	C/T	4.16e-05	-0.027	[-0.039,-0.014]	FALSE	[MTF2]	0.006764
1	rs797676	93676578	A/G	4.38e-05	-0.017	[-0.025,-0.009]	FALSE	[CCDC18]	0.003604
1	rs565919	93706713	C/T	4.44e-05	0.017	[0.009,0.024]	FALSE	[CCDC18]	0.002335
1	rs797675	93674226	A/T	4.46e-05	-0.017	[-0.025,-0.009]	FALSE	[CCDC18]	0.003761
1	rs612037	93682878	A/G	4.46e-05	-0.017	[-0.025,-0.009]	FALSE	[CCDC18]	0.003493
1	rs1932314	93638400	A/G	4.54e-05	0.017	[0.009,0.025]	FALSE	[TMED5]	0.004884
1	rs2152358	93634009	A/G	4.87e-05	0.017	[0.009,0.025]	FALSE	[TMED5]	0.005491
1	rs7553916	93644843	C/G	5e-05	-0.017	[-0.025,-0.009]	FALSE	[TMED5]	0.004671
1	rs7517363	93652785	C/T	5.2e-05	-0.016	[-0.024,-0.008]	FALSE	[CCDC18]	0.004379
1	rs2208044	93587435	C/T	6.43e-05	-0.016	[-0.024,-0.008]	FALSE	[MTF2]	0.006909
1	rs2295424	93580879	C/T	7.09e-05	0.016	[0.008,0.024]	FALSE	[MTF2]	0.006917
1	rs12139009	93573493	A/G	7.14e-05	-0.016	[-0.024,-0.008]	FALSE	[MTF2]	0.006923
1	rs4847398	93578402	C/T	7.49e-05	-0.016	[-0.024,-0.008]	FALSE	[MTF2]	0.006923
1	rs2295423	93581024	C/T	7.49e-05	0.016	[0.008,0.024]	FALSE	[MTF2]	0.006909
1	rs12385720	93539383	A/G	7.58e-05	0.016	[0.008,0.024]	FALSE	NA	0.008298
1	rs140378550	93656646	D/I	8.35e-05	0.016	[0.008,0.024]	FALSE	[CCDC18]	0.004221
1	rs12038699	93558818	A/G	0.000102	-0.016	[-0.024,-0.008]	FALSE	[MTF2]	0.007093
1	rs536043542	93656646	D/I	0.000104	-0.02	[-0.030,-0.010]	FALSE	[CCDC18]	0.004288
1	rs11164871	93555682	C/T	0.000116	-0.016	[-0.024,-0.008]	FALSE	[MTF2]	0.00719
1	rs12128131	93546299	G/T	0.000123	0.016	[0.008,0.024]	FALSE	[MTF2]	0.007315
1	rs3754184	93543483	C/G	0.000128	0.016	[0.008,0.024]	FALSE	NA	0.007495
1	rs148192960	93609490	D/I	0.000132	-0.023	[-0.035,-0.011]	FALSE	MTF2--[]--TMED5	0.006579
1	rs661126	93678968	G/T	0.000143	0.016	[0.008,0.024]	FALSE	[CCDC18]	0.003548
1	rs7526112	93747683	G/T	0.000152	-0.016	[-0.024,-0.007]	FALSE	[CCDC18]	0.000539
1	rs3834084	93553499	D/I	0.000437	0.014	[0.006,0.022]	FALSE	[MTF2]	0.007307
1	rs373293297	93734144	D/I	0.000492	0.016	[0.007,0.026]	FALSE	[CCDC18]	0.000966
1	rs1474927	93570368	A/G	0.000518	0.014	[0.006,0.022]	FALSE	[MTF2]	0.007029
1	rs34251431	93546322	D/I	0.00057	-0.019	[-0.029,-0.008]	FALSE	[MTF2]	0.007315
1	rs2783490	93627529	C/T	0.000652	0.024	[0.010,0.037]	FALSE	[TMED5]	0.006253
1	rs2783493	93635331	A/G	0.000658	-0.024	[-0.037,-0.010]	FALSE	[TMED5]	0.004898
1	rs2783496	93644738	A/G	0.000664	-0.024	[-0.037,-0.010]	FALSE	[TMED5]	0.004698
1	rs2783497	93644849	A/G	0.000669	-0.023	[-0.037,-0.010]	FALSE	[TMED5]	0.004628
1	rs2815406	93629673	A/G	0.000675	-0.023	[-0.037,-0.010]	FALSE	[TMED5]	0.006056
1	rs2783495	93643677	C/T	0.000679	-0.023	[-0.037,-0.010]	FALSE	[TMED5]	0.004801
1	rs61799470	93663043	C/T	0.000683	-0.023	[-0.037,-0.010]	FALSE	[CCDC18]	0.004152
1	rs28782525	93708745	C/T	0.00069	-0.023	[-0.037,-0.010]	FALSE	[CCDC18]	0.002323
1	rs12046063	93722562	A/G	0.000692	0.023	[0.010,0.037]	FALSE	[CCDC18]	0.001575
1	rs12027142	93728648	C/G	0.000692	-0.023	[-0.037,-0.010]	FALSE	[CCDC18]	0.001367
1	rs2484486	93651500	A/G	0.000693	-0.023	[-0.037,-0.010]	FALSE	[CCDC18]	0.004446
1	rs10874766	93743842	C/G	0.000695	-0.023	[-0.037,-0.010]	FALSE	[CCDC18]	0.000609
1	rs2893242	93705532	C/T	0.000697	0.023	[0.010,0.037]	FALSE	[CCDC18]	0.002429
1	rs2255722	93646433	C/T	0.000698	-0.023	[-0.037,-0.010]	FALSE	[CCDC18]	0.00454
1	rs12038046	93687526	G/T	0.000698	-0.023	[-0.037,-0.010]	FALSE	[CCDC18]	0.003323
1	rs3904666	93704810	A/G	0.0007	-0.023	[-0.037,-0.010]	FALSE	[CCDC18]	0.002578
1	rs61799497	93699595	A/G	0.000703	0.023	[0.010,0.037]	FALSE	[CCDC18]	0.003027
1	rs2783505	93682090	C/T	0.000704	0.023	[0.010,0.037]	FALSE	[CCDC18]	0.003532
1	rs77100127	93687395	C/T	0.000705	-0.023	[-0.037,-0.010]	FALSE	[CCDC18]	0.003384
1	rs116248354	93654998	C/G	0.000709	-0.023	[-0.037,-0.010]	FALSE	[CCDC18]	0.004354
1	rs182847386	93484328	C/T	0.000738	-0.09	[-0.143,-0.038]	FALSE	NA	0.008719
1	rs12045001	93775406	A/T	0.000753	-0.023	[-0.037,-0.010]	FALSE	[CCDC18]	0.000202
1	rs11164896	93770334	A/C	0.000756	0.023	[0.010,0.037]	FALSE	[CCDC18]	0.000203
1	rs61799517	93775017	C/T	0.000756	0.023	[0.010,0.037]	FALSE	[CCDC18]	0.000202
1	rs12563709	93777920	C/T	0.000756	0.023	[0.010,0.037]	FALSE	[CCDC18]	0.0002
1	rs11164905	93790294	A/G	0.000783	-0.023	[-0.037,-0.010]	FALSE	CCDC18--[]--DR1	0.00018
1	rs12033147	93792912	C/G	0.000789	0.023	[0.010,0.037]	FALSE	CCDC18--[]--DR1	0.000177
1	rs114522709	93695922	A/G	0.000791	-0.023	[-0.037,-0.010]	FALSE	[CCDC18]	0.003192
1	rs151243268	93731459	D/I	0.000802	-0.023	[-0.037,-0.010]	FALSE	[CCDC18]	0.001012
1	rs187358143	93665007	C/T	0.000803	0.023	[0.010,0.037]	FALSE	[CCDC18]	0.004121
1	rs138145253	93727932	D/I	0.000837	-0.023	[-0.037,-0.010]	FALSE	[CCDC18]	0.00142
1	rs59138653	93749664	D/I	0.000842	-0.023	[-0.037,-0.010]	FALSE	[CCDC18]	0.000334
1	rs140848183	93665009	D/I	0.000861	-0.024	[-0.039,-0.010]	FALSE	[CCDC18]	0.004101
1	rs144923630	93632160	D/I	0.000914	-0.023	[-0.036,-0.009]	FALSE	[TMED5]	0.005705
1	rs75717040	93795344	A/G	0.000929	-0.023	[-0.036,-0.009]	FALSE	CCDC18--[]--DR1	0.00017
1	rs72717339	93691766	C/T	0.00122	-0.06	[-0.097,-0.024]	FALSE	[CCDC18]	0.003239
1	rs72715397	93648027	C/T	0.00139	-0.059	[-0.096,-0.023]	FALSE	[CCDC18]	0.004526
1	rs78737365	93544720	C/T	0.00151	0.059	[0.022,0.095]	FALSE	NA	0.007315
1	rs148058461	93553304	A/T	0.00158	0.067	[0.025,0.108]	FALSE	[MTF2]	0.007315
1	rs75121258	93464158	C/T	0.00165	0.083	[0.031,0.134]	FALSE	NA	0.299148
1	rs41313254	93592869	A/G	0.00172	-0.065	[-0.106,-0.024]	FALSE	[MTF2]	0.006888
1	rs79011123	93509276	A/T	0.00209	-0.086	[-0.141,-0.031]	FALSE	NA	0.008714
1	rs148659283	93636724	C/T	0.00414	0.105	[0.033,0.177]	FALSE	[TMED5]	0.004896
1	rs531835805	93583350	A/G	0.00427	-0.18	[-0.303,-0.056]	FALSE	[MTF2]	0.006909
1	rs139531687	93543032	C/T	0.00464	0.113	[0.035,0.191]	FALSE	NA	0.007515
2	rs6542847	99573471	A/G	2.37e-07	0.02	[0.013,0.028]	FALSE	C2orf55--[]--TSGA10	0.016127
2	rs6542860	99679376	C/G	2.4e-07	0.02	[0.013,0.028]	FALSE	[TSGA10]	0.014914
2	rs7588059	99626704	C/T	2.42e-07	-0.02	[-0.028,-0.013]	FALSE	[TSGA10]	0.015062
2	rs13389386	99403933	C/T	2.5e-07	-0.02	[-0.028,-0.013]	FALSE	[KISS121L]	0.016723
2	rs4850893	99606800	A/G	3.02e-07	0.02	[0.012,0.028]	FALSE	C2orf55--[]--TSGA10	0.015596
2	rs11899745	100064072	A/G	3.08e-07	0.02	[0.013,0.028]	FALSE	[REV1]	0.001081
2	rs57977991	100060441	C/T	3.13e-07	0.02	[0.012,0.028]	FALSE	[REV1]	0.001189
2	rs7563455	100063681	C/T	3.2e-07	-0.02	[-0.028,-0.012]	FALSE	[REV1]	0.001114
2	rs4428061	99618706	A/C	3.23e-07	-0.02	[-0.028,-0.012]	FALSE	[TSGA10]	0.015558
2	rs6761390	100106797	A/C	3.23e-07	-0.02	[-0.028,-0.013]	TRUE	REV1--[]--AFF3	0.000389
2	rs4851208	100105917	A/T	3.27e-07	-0.02	[-0.028,-0.013]	FALSE	[REV1]	0.000402
2	rs6707462	99648689	C/T	3.34e-07	-0.02	[-0.028,-0.012]	FALSE	[TSGA10]	0.015032
2	rs3792144	100056736	C/T	3.35e-07	-0.02	[-0.028,-0.012]	FALSE	[REV1]	0.001239
2	rs3792137	100061748	A/C	3.37e-07	-0.02	[-0.028,-0.012]	FALSE	[REV1]	0.001163
2	rs7572779	100063844	C/G	3.38e-07	-0.02	[-0.028,-0.012]	FALSE	[REV1]	0.001111
2	rs10865031	100063923	C/T	3.51e-07	0.02	[0.012,0.028]	FALSE	[REV1]	0.001111
2	rs60257640	100074487	C/T	3.51e-07	0.02	[0.012,0.028]	FALSE	[REV1]	0.000994
2	rs6715321	100109001	C/T	3.51e-07	0.02	[0.012,0.028]	FALSE	REV1--[]--AFF5	0.000367
2	rs1451246:A	100064283	A/C	3.52e-07	-0.02	[-0.028,-0.012]	FALSE	[REV1]	0.001056
2	rs7563462	100063708	C/T	3.53e-07	-0.02	[-0.028,-0.012]	FALSE	[REV1]	0.001113
2	rs2053917	100070884	C/T	3.57e-07	0.02	[0.012,0.028]	FALSE	[REV1]	0.001032
2	rs4851206	100068069	C/T	3.65e-07	-0.02	[-0.028,-0.012]	FALSE	[REV1]	0.001052
2	rs1839667	100064264	C/T	3.69e-07	0.02	[0.012,0.028]	FALSE	[REV1]	0.001073
2	rs2122748	100065369	A/T	3.7e-07	-0.02	[-0.028,-0.012]	FALSE	[REV1]	0.001055
2	rs12465846	100073971	C/T	3.72e-07	0.02	[0.012,0.028]	FALSE	[REV1]	0.001023
2	rs147675147	100050427	D/I	3.73e-07	-0.02	[-0.028,-0.012]	FALSE	[REV1]	0.001654
2	rs12052986	99994960	C/G	3.8e-07	0.02	[0.012,0.028]	FALSE	[EIF5B]	0.002009
2	rs896248	100078475	A/G	3.83e-07	0.02	[0.012,0.028]	FALSE	[REV1]	0.000848
2	rs7589365	99990324	C/T	3.88e-07	0.02	[0.012,0.028]	FALSE	[EIF5B]	0.002101
2	rs769105	100077966	A/G	3.91e-07	-0.02	[-0.028,-0.012]	FALSE	[REV1]	0.000927
2	rs3792142	100057208	A/C	3.92e-07	-0.02	[-0.028,-0.012]	FALSE	[REV1]	0.001226
2	rs7585019	100077327	C/G	4.02e-07	-0.02	[-0.028,-0.012]	FALSE	[REV1]	0.000966
2	rs896249	100089212	A/G	4.07e-07	-0.02	[-0.028,-0.012]	FALSE	[REV1]	0.000716
2	rs6542881	100089871	A/C	4.07e-07	0.02	[0.012,0.028]	FALSE	[REV1]	0.000714
2	rs7564587	100091313	A/G	4.07e-07	-0.02	[-0.028,-0.012]	FALSE	[REV1]	0.000652
2	rs4476396	100079443	A/G	4.08e-07	-0.02	[-0.028,-0.012]	FALSE	[REV1]	0.000842
2	rs2309604	100090098	A/G	4.08e-07	0.02	[0.012,0.028]	FALSE	[REV1]	0.000663
2	rs1011633	100094799	C/T	4.1e-07	0.02	[0.012,0.028]	FALSE	[REV1]	0.000625
2	rs6737560	100095219	C/T	4.11e-07	0.02	[0.012,0.028]	FALSE	[REV1]	0.000621
2	rs113086169	100069053	D/I	4.16e-07	-0.02	[-0.028,-0.012]	FALSE	[REV1]	0.001047
2	rs62155809	100084008	C/T	4.2e-07	-0.02	[-0.028,-0.012]	FALSE	[REV1]	0.000737
2	rs4143760	100101762	A/C	4.3e-07	-0.02	[-0.028,-0.012]	FALSE	[REV1]	0.000573
2	rs78131448:GT	100004899	D/I	4.34e-07	0.02	[0.012,0.028]	FALSE	[EIF5B]	0.00197
2	rs9678477	99596211	A/G	4.35e-07	0.02	[0.012,0.028]	FALSE	C2orf55--[]--TSGA10	0.015686
2	rs60335031	100060483	C/T	4.35e-07	0.02	[0.012,0.028]	FALSE	[REV1]	0.001187
2	rs1839666	100102942	A/G	4.38e-07	-0.02	[-0.028,-0.012]	FALSE	[REV1]	0.000476
2	rs111524325	99604625	D/I	4.42e-07	-0.02	[-0.028,-0.012]	FALSE	C2orf55--[]--TSGA10	0.015678
2	rs1973011	100086918	C/G	4.52e-07	-0.02	[-0.028,-0.012]	FALSE	[REV1]	0.000731
2	rs36007747	100074071	D/I	4.83e-07	-0.02	[-0.028,-0.012]	FALSE	[REV1]	0.001012
2	rs10711134	100103380	D/I	6.27e-07	-0.02	[-0.028,-0.012]	FALSE	[REV1]	0.000464
2	esv3591737	100103689	X/Y	6.32e-07	0.02	[0.012,0.028]	FALSE	[REV1]	0.000459
2	rs61160561	100084643	D/I	6.66e-07	-0.02	[-0.028,-0.012]	FALSE	[REV1]	0.000732
2	rs11449106	100108662	D/I	8.44e-07	0.02	[0.012,0.027]	FALSE	REV1--[]--AFF4	0.000379
2	rs4851209	100105968	A/G	8.64e-07	0.02	[0.012,0.027]	FALSE	[REV1]	0.000396
2	rs767094051	100102355	D/I	1.09e-06	-0.021	[-0.030,-0.013]	FALSE	[REV1]	0.000497
2	rs148824896	100102337	D/I	1.15e-06	-0.02	[-0.028,-0.012]	FALSE	[REV1]	0.000515
2	rs10554748	99955429	D/I	1.61e-06	0.02	[0.012,0.029]	FALSE	[EIF5B]	0.008191
2	rs11887574	100109251	A/C	1.66e-06	-0.019	[-0.027,-0.011]	FALSE	REV1--[]--AFF6	0.000337
2	rs552490546	100095789	D/I	1.67e-06	-0.019	[-0.027,-0.011]	FALSE	[REV1]	0.000598
2	rs6733011	99465502	A/G	1.76e-06	0.019	[0.011,0.027]	FALSE	[C2orf55]	0.016337
2	rs13392042	100070575	A/G	1.81e-06	0.019	[0.011,0.027]	FALSE	[REV1]	0.001038
2	rs11674825	99714914	A/G	2.11e-06	-0.019	[-0.027,-0.011]	FALSE	[TSGA10]	0.014753
2	rs12475639	99930910	A/G	2.51e-06	0.019	[0.011,0.027]	FALSE	LYG1--[]--TXNDC9	0.012152
2	rs9308815	99383776	A/C	2.59e-06	-0.018	[-0.026,-0.011]	FALSE	[KISS121L]	0.021773
2	rs10173466	100070294	A/G	2.67e-06	0.018	[0.011,0.026]	FALSE	[REV1]	0.00104
2	rs34092826	99964416	D/I	2.71e-06	0.019	[0.011,0.026]	FALSE	[EIF5B]	0.005512
2	rs12464785	99938942	A/G	2.74e-06	0.019	[0.011,0.027]	FALSE	[TXNDC9]	0.012129
2	rs57242893	99942848	A/C	2.76e-06	0.019	[0.011,0.027]	FALSE	[TXNDC9]	0.011977
2	rs10170425	100069589	A/G	2.76e-06	0.018	[0.011,0.026]	FALSE	[REV1]	0.001045
2	rs1000409	100058189	A/G	2.78e-06	0.018	[0.011,0.026]	FALSE	[REV1]	0.001199
2	rs17022629	100005874	C/T	2.82e-06	0.019	[0.011,0.027]	FALSE	[EIF5B]	0.001962
2	rs10172752	100069385	G/T	2.82e-06	-0.018	[-0.026,-0.011]	FALSE	[REV1]	0.001046
2	rs7567674	100067578	A/G	2.83e-06	-0.018	[-0.026,-0.011]	FALSE	[REV1]	0.001054
2	rs2290257	100016713	C/G	2.84e-06	-0.019	[-0.027,-0.011]	TRUE	[EIF5B]	0.001886
2	rs6732750	100003890	C/T	2.85e-06	-0.019	[-0.027,-0.011]	FALSE	[EIF5B]	0.00197
2	rs11892441	100005318	A/G	2.85e-06	-0.019	[-0.027,-0.011]	FALSE	[EIF5B]	0.001968
2	rs61103312	100005612	A/T	2.85e-06	-0.019	[-0.027,-0.011]	FALSE	[EIF5B]	0.001964
2	rs7594838	100067554	C/T	2.85e-06	0.018	[0.011,0.026]	FALSE	[REV1]	0.001054
2	rs17022564	99939031	A/G	2.86e-06	0.019	[0.011,0.027]	FALSE	[TXNDC9]	0.012099
2	rs2309576	99972355	C/T	2.88e-06	0.019	[0.011,0.027]	FALSE	[EIF5B]	0.003355
2	rs1901283	100060561	C/T	2.88e-06	-0.018	[-0.026,-0.011]	FALSE	[REV1]	0.00118
2	rs62153855	99945248	C/T	2.9e-06	0.019	[0.011,0.027]	FALSE	[TXNDC9]	0.010999
2	rs58086269	99945794	A/C	2.9e-06	0.019	[0.011,0.027]	FALSE	[TXNDC9]	0.00863
2	rs11884686	99997493	C/T	2.9e-06	-0.019	[-0.027,-0.011]	FALSE	[EIF5B]	0.001994
2	rs2290255	99999097	A/C	2.9e-06	-0.019	[-0.027,-0.011]	FALSE	[EIF5B]	0.001986
2	rs7584127	100001941	A/G	2.9e-06	-0.019	[-0.027,-0.011]	FALSE	[EIF5B]	0.001977
2	rs55815229	99944392	C/T	2.91e-06	0.019	[0.011,0.027]	FALSE	[TXNDC9]	0.011794
2	rs7597045	99992572	C/G	2.91e-06	0.019	[0.011,0.027]	FALSE	[EIF5B]	0.002015
2	rs1584647	100001109	A/G	2.91e-06	0.019	[0.011,0.027]	FALSE	[EIF5B]	0.00198
2	rs7602923	99990375	A/G	2.92e-06	0.019	[0.011,0.027]	FALSE	[EIF5B]	0.002086
2	rs4851204	99991182	A/G	2.92e-06	0.019	[0.011,0.027]	FALSE	[EIF5B]	0.002039
2	rs7606977	99991481	A/G	2.92e-06	0.019	[0.011,0.027]	FALSE	[EIF5B]	0.002032
2	rs7558062	99992784	A/G	2.92e-06	0.019	[0.011,0.027]	FALSE	[EIF5B]	0.002014
2	rs1584648	100001077	A/G	2.92e-06	-0.019	[-0.027,-0.011]	FALSE	[EIF5B]	0.001984
2	rs3791212	99982201	G/T	2.93e-06	0.019	[0.011,0.027]	FALSE	[EIF5B]	0.002281
2	rs6711073	100020742	A/G	2.93e-06	-0.019	[-0.026,-0.011]	FALSE	[REV1]	0.001866
2	rs10172068	100074746	C/T	2.95e-06	-0.018	[-0.026,-0.011]	FALSE	[REV1]	0.000988
2	rs3087386	100055506	A/G	2.96e-06	0.018	[0.011,0.026]	TRUE	[REV1]	0.001599
2	rs6713608	99966285	G/T	2.97e-06	0.019	[0.011,0.027]	FALSE	[EIF5B]	0.004965
2	rs7580448	100073130	C/T	2.98e-06	-0.018	[-0.026,-0.011]	FALSE	[REV1]	0.001028
2	rs555877839	100106547	D/I	2.99e-06	0.018	[0.011,0.026]	FALSE	[REV1]	0.00039
2	rs2309617	99976291	A/C	3e-06	-0.019	[-0.027,-0.011]	FALSE	[EIF5B]	0.003184
2	rs11351549	100066141	D/I	3e-06	-0.018	[-0.026,-0.011]	FALSE	[REV1]	0.001055
2	rs2309585	100056617	C/T	3.01e-06	0.018	[0.011,0.026]	FALSE	[REV1]	0.00158
2	rs7598629	100059709	A/C	3.01e-06	0.018	[0.011,0.026]	FALSE	[REV1]	0.001198
2	rs3071397	100087601	D/I	3.02e-06	-0.019	[-0.026,-0.011]	FALSE	[REV1]	0.000724
2	rs6542880	100053866	A/C	3.04e-06	-0.018	[-0.026,-0.011]	FALSE	[REV1]	0.001604
2	rs959929	100078326	C/G	3.05e-06	-0.018	[-0.026,-0.011]	FALSE	[REV1]	0.000926
2	rs58892334	100000327	D/I	3.08e-06	-0.019	[-0.026,-0.011]	FALSE	[EIF5B]	0.001985
2	rs7593274	100009043	A/G	3.09e-06	-0.019	[-0.026,-0.011]	FALSE	[EIF5B]	0.00191
2	rs58958283	100009924	A/G	3.09e-06	-0.019	[-0.026,-0.011]	FALSE	[EIF5B]	0.001904
2	rs13394688	100076602	A/G	3.1e-06	0.018	[0.011,0.026]	FALSE	[REV1]	0.000971
2	rs2290261	100021184	A/G	3.11e-06	0.019	[0.011,0.026]	FALSE	[REV1]	0.001863
2	rs1053544	100022270	A/G	3.12e-06	-0.019	[-0.026,-0.011]	TRUE	[REV1]	0.001862
2	rs7560996	100025483	A/G	3.13e-06	-0.019	[-0.026,-0.011]	FALSE	[REV1]	0.001837
2	rs3749087	100026940	A/G	3.16e-06	0.019	[0.011,0.026]	FALSE	[REV1]	0.001803
2	rs7560795	100102790	C/G	3.16e-06	0.018	[0.011,0.026]	FALSE	[REV1]	0.000478
2	rs1376443	99995804	C/T	3.21e-06	-0.019	[-0.027,-0.011]	TRUE	[EIF5B]	0.002003
2	rs717454	100022772	C/T	3.21e-06	-0.019	[-0.026,-0.011]	FALSE	[REV1]	0.001849
2	rs28382946	100028553	A/G	3.21e-06	-0.019	[-0.026,-0.011]	FALSE	[REV1]	0.001802
2	rs3792134	100080589	C/T	3.26e-06	-0.018	[-0.026,-0.011]	FALSE	[REV1]	0.000818
2	rs6714244	100105312	A/G	3.35e-06	0.018	[0.011,0.026]	FALSE	[REV1]	0.000452
2	rs59178618	99993701	A/G	3.38e-06	-0.019	[-0.026,-0.011]	FALSE	[EIF5B]	0.002013
2	rs3792146	100051522	C/T	3.41e-06	0.018	[0.011,0.026]	FALSE	[REV1]	0.001648
2	rs13427780	100095748	C/T	3.43e-06	-0.018	[-0.026,-0.011]	FALSE	[REV1]	0.000607
2	rs6542882	100097613	C/T	3.43e-06	-0.018	[-0.026,-0.011]	FALSE	[REV1]	0.000589
2	rs6720885	99971289	A/G	3.45e-06	0.018	[0.011,0.026]	FALSE	[EIF5B]	0.003367
2	rs9753373	100000654	C/T	3.48e-06	0.018	[0.011,0.026]	FALSE	[EIF5B]	0.001984
2	rs3087397	100019613	D/I	3.49e-06	-0.018	[-0.026,-0.011]	FALSE	[REV1]	0.001867
2	rs7597141	100034331	A/G	3.5e-06	0.018	[0.011,0.026]	FALSE	[REV1]	0.00175
2	rs35402926	99959091	D/I	3.56e-06	-0.018	[-0.026,-0.011]	FALSE	[EIF5B]	0.006476
2	rs28369943	100081323	C/T	3.58e-06	0.018	[0.011,0.026]	FALSE	[REV1]	0.000784
2	rs6713792	100091625	C/G	3.58e-06	-0.018	[-0.026,-0.011]	FALSE	[REV1]	0.000647
2	rs543815382	100102990	D/I	3.58e-06	0.02	[0.012,0.029]	FALSE	[REV1]	0.000474
2	rs35975114	99966860	D/I	3.6e-06	-0.018	[-0.026,-0.011]	FALSE	[EIF5B]	0.003697
2	rs6542879	100047600	A/G	3.62e-06	0.018	[0.011,0.026]	FALSE	[REV1]	0.001667
2	rs3071414	100077483	D/I	4.72e-06	0.018	[0.010,0.026]	FALSE	[REV1]	0.000952
2	rs112823394:TAC	100098154	D/I	4.75e-06	0.018	[0.010,0.026]	FALSE	[REV1]	0.000587
2	rs1451243	100040280	A/T	4.84e-06	0.018	[0.010,0.026]	FALSE	[REV1]	0.001706
2	rs11887109	100045184	A/G	4.85e-06	0.018	[0.010,0.026]	FALSE	[REV1]	0.001673
2	rs4535093	100036158	A/G	4.88e-06	0.018	[0.010,0.026]	FALSE	[REV1]	0.001714
2	rs7579403	100012513	C/T	4.93e-06	0.018	[0.010,0.026]	FALSE	[EIF5B]	0.001889
2	rs7601730	100025354	A/T	4.98e-06	0.018	[0.010,0.026]	FALSE	[REV1]	0.001839
2	rs2305354	100019496	A/G	5e-06	0.018	[0.010,0.026]	FALSE	[REV1]	0.00187
2	rs531333156	99443369	D/I	5.05e-06	0.019	[0.011,0.027]	FALSE	[KISS121L]	0.016406
2	rs7581128	99389494	A/T	5.19e-06	0.018	[0.010,0.026]	FALSE	[KISS121L]	0.017241
2	rs143079301	100054658	D/I	5.2e-06	0.018	[0.010,0.026]	FALSE	[REV1]	0.001601
2	rs10189330	99389870	G/T	5.21e-06	-0.018	[-0.026,-0.010]	FALSE	[KISS121L]	0.017047
2	rs12615519	99864014	A/G	5.29e-06	-0.018	[-0.026,-0.010]	FALSE	[LYG2]	0.014194
2	rs2242037	100029106	C/T	5.39e-06	-0.018	[-0.026,-0.010]	FALSE	[REV1]	0.001797
2	rs12999225	99388885	G/T	5.4e-06	0.018	[0.010,0.026]	FALSE	[KISS121L]	0.020765
2	rs28369942	100081561	D/I	5.52e-06	0.018	[0.010,0.026]	FALSE	[REV1]	0.000778
2	rs10187843	100006620	G/T	5.54e-06	0.018	[0.010,0.026]	FALSE	[EIF5B]	0.00193
2	rs7574135	100007403	A/T	5.54e-06	0.018	[0.010,0.026]	FALSE	[EIF5B]	0.001923
2	rs13389623	100008408	A/C	5.54e-06	-0.018	[-0.026,-0.010]	FALSE	[EIF5B]	0.001914
2	rs7587419	100002490	A/G	5.55e-06	-0.018	[-0.026,-0.010]	FALSE	[EIF5B]	0.00197
2	rs7586892	100002065	A/G	5.57e-06	-0.018	[-0.026,-0.010]	FALSE	[EIF5B]	0.001972
2	rs7582382	99386960	A/G	5.6e-06	-0.018	[-0.025,-0.010]	FALSE	[KISS121L]	0.0214
2	rs2290256	99998561	C/T	5.6e-06	0.018	[0.010,0.026]	FALSE	[EIF5B]	0.001988
2	rs7561079	100001994	C/T	5.6e-06	0.018	[0.010,0.026]	FALSE	[EIF5B]	0.001972
2	rs3792149	100046943	A/C	5.6e-06	0.018	[0.010,0.026]	FALSE	[REV1]	0.001671
2	rs28382954	100026542	A/G	5.62e-06	0.018	[0.010,0.026]	FALSE	[REV1]	0.001819
2	rs3828316	100024819	G/T	5.64e-06	0.018	[0.010,0.026]	FALSE	[REV1]	0.001846
2	rs7585721	99989338	C/T	5.71e-06	0.018	[0.010,0.026]	FALSE	[EIF5B]	0.002107
2	rs12464535	99992187	C/T	5.73e-06	-0.018	[-0.026,-0.010]	FALSE	[EIF5B]	0.002023
2	rs138632687	100096242	D/I	5.77e-06	-0.018	[-0.026,-0.010]	FALSE	[REV1]	0.000597
2	rs4851205	100032072	A/C	5.89e-06	-0.018	[-0.026,-0.010]	FALSE	[REV1]	0.001792
2	rs7558074	99992822	A/C	5.95e-06	0.018	[0.010,0.026]	TRUE	[EIF5B]	0.002014
2	rs11123786	100011714	C/G	6e-06	0.018	[0.010,0.026]	FALSE	[EIF5B]	0.001902
2	rs28382894	100052594	D/I	6.03e-06	0.018	[0.010,0.025]	FALSE	[REV1]	0.001622
2	rs3792152	100031551	A/G	6.04e-06	0.018	[0.010,0.026]	FALSE	[REV1]	0.001792
2	rs13009863	99869336	C/T	6.26e-06	0.018	[0.010,0.026]	FALSE	[LYG2]	0.013827
2	rs6717515	100045275	C/T	6.34e-06	-0.018	[-0.026,-0.010]	FALSE	[REV1]	0.001672
2	rs3838580	100051316	D/I	6.97e-06	0.018	[0.010,0.025]	FALSE	[REV1]	0.00165
2	rs201658669	100075670	D/I	6.99e-06	-0.018	[-0.026,-0.010]	FALSE	[REV1]	0.000979
2	rs11352300	99727392	D/I	7.37e-06	0.018	[0.010,0.026]	FALSE	[TSGA10]	0.014458
2	rs13008050	99565713	C/T	7.52e-06	-0.021	[-0.030,-0.012]	FALSE	C2orf55--[]--TSGA10	0.016135
2	rs61127891	99922702	D/I	7.54e-06	-0.018	[-0.025,-0.010]	FALSE	LYG1--[]--TXNDC9	0.01267
2	rs59661148	99926253	A/G	7.66e-06	-0.018	[-0.026,-0.010]	FALSE	LYG1--[]--TXNDC9	0.01219
2	rs3842563	100006061	D/I	8.05e-06	0.018	[0.010,0.025]	FALSE	[EIF5B]	0.001939
2	rs75737041	99910977	D/I	8.1e-06	-0.018	[-0.025,-0.010]	FALSE	LYG2--[]--LYG1	0.013005
2	rs11888134	100000533	A/G	8.1e-06	0.018	[0.010,0.025]	FALSE	[EIF5B]	0.001985
2	rs2309614	99916243	A/T	8.22e-06	0.018	[0.010,0.025]	FALSE	LYG1	0.012986
2	rs28382976	100018358	D/I	8.27e-06	0.018	[0.010,0.025]	FALSE	[REV1]	0.001884
2	rs13007100	99866116	C/T	8.44e-06	-0.018	[-0.026,-0.010]	FALSE	[LYG2]	0.013956
2	rs901596	99888457	C/T	9.01e-06	0.018	[0.010,0.025]	FALSE	LYG2--[]--LYG1	0.013054
2	rs34373300	99982552	D/I	9.16e-06	0.018	[0.010,0.025]	FALSE	[EIF5B]	0.002166
2	rs11320097	99988454	D/I	9.23e-06	-0.018	[-0.025,-0.010]	FALSE	[EIF5B]	0.002111
2	rs7421284	99897582	C/T	9.66e-06	0.018	[0.010,0.025]	FALSE	LYG2--[]--LYG1	0.013042
2	rs571523744	99990752	D/I	9.86e-06	-0.017	[-0.025,-0.010]	FALSE	[EIF5B]	0.002054
2	rs1955393	99886301	A/G	1.01e-05	-0.017	[-0.025,-0.010]	FALSE	LYG2--[]--LYG1	0.013185
2	rs55991925	99892234	A/G	1.01e-05	-0.017	[-0.025,-0.010]	FALSE	LYG2--[]--LYG1	0.013044
2	rs3838488	99952020	D/I	1.02e-05	0.017	[0.010,0.025]	FALSE	[TXNDC9]	0.008544
2	rs12478488	100118446	A/G	1.02e-05	-0.017	[-0.025,-0.010]	FALSE	REV1--[]--AFF8	0.000298
2	rs13007308	99728548	C/T	1.15e-05	0.021	[0.011,0.030]	FALSE	[TSGA10]	0.014288
2	rs17022433	99873658	A/T	1.18e-05	-0.017	[-0.025,-0.010]	FALSE	LYG2--[]--LYG1	0.013546
2	rs13020322	99864928	A/G	1.23e-05	-0.02	[-0.029,-0.011]	FALSE	[LYG2]	0.014109
2	rs573102005	99981343	D/I	1.23e-05	0.017	[0.010,0.025]	FALSE	[EIF5B]	0.002724
2	rs72036435	99977163	D/I	1.27e-05	0.017	[0.010,0.025]	FALSE	[EIF5B]	0.003083
2	rs34100572	99846208	D/I	1.29e-05	0.017	[0.010,0.025]	FALSE	MRPL30--[]--LYG2	0.014279
2	rs10186340	100109913	A/G	1.29e-05	0.017	[0.010,0.025]	FALSE	REV1--[]--AFF7	0.000316
2	rs11123775	99871370	A/G	1.32e-05	-0.017	[-0.025,-0.009]	FALSE	[LYG2]	0.013679
2	rs70940168	99960906	D/I	1.34e-05	0.018	[0.010,0.025]	FALSE	[EIF5B]	0.006339
2	rs59816625	99878132	C/G	1.35e-05	-0.017	[-0.025,-0.009]	FALSE	LYG2--[]--LYG1	0.013454
2	rs12611687	99918561	C/G	1.56e-05	-0.017	[-0.025,-0.009]	FALSE	LYG1--[]--TXNDC9	0.012679
2	rs74177687	99918557	C/G	1.59e-05	-0.017	[-0.025,-0.009]	FALSE	LYG1--[]--TXNDC9	0.01293
2	rs200706463	99995459	D/I	1.64e-05	-0.018	[-0.026,-0.010]	FALSE	[EIF5B]	0.002005
2	rs12615689	99384371	A/G	1.65e-05	-0.017	[-0.024,-0.009]	FALSE	[KISS121L]	0.021627
2	rs13009999	99663594	A/T	1.81e-05	0.02	[0.011,0.029]	FALSE	[TSGA10]	0.014999
2	rs10688800	99918180	D/I	1.85e-05	-0.017	[-0.025,-0.009]	FALSE	LYG1--[]--TXNDC9	0.012948
2	rs35816557	99671210	A/C	1.93e-05	0.02	[0.011,0.029]	FALSE	[TSGA10]	0.014988
2	rs55867742	99923725	A/G	1.97e-05	-0.017	[-0.025,-0.009]	FALSE	LYG1--[]--TXNDC9	0.012388
2	rs11367061	100061594	D/I	2.07e-05	-0.017	[-0.024,-0.009]	FALSE	[REV1]	0.00117
3	rs35690869	104455940	D/I	2.2e-07	-0.021	[-0.029,-0.013]	FALSE	NA	7e-05
3	rs34698376	104309705	D/I	1.03e-05	-0.018	[-0.026,-0.010]	FALSE	TMEM182---[]	0.002714
3	rs6711584	104421692	A/G	1.08e-05	-0.018	[-0.025,-0.010]	FALSE	TMEM182---[]	0.000173
3	rs6707445	104420858	A/G	1.16e-05	-0.017	[-0.025,-0.010]	FALSE	TMEM182---[]	0.000188
3	rs34212081	104267777	A/C	1.18e-05	0.017	[0.009,0.025]	FALSE	TMEM182---[]	0.00364
3	rs4347858	104423042	C/T	1.26e-05	-0.017	[-0.025,-0.010]	FALSE	TMEM182---[]	0.000158
3	rs147459545	104299770	D/I	1.32e-05	-0.017	[-0.025,-0.010]	FALSE	TMEM182---[]	0.003047
3	rs62151809	104433256	C/T	1.42e-05	0.017	[0.009,0.025]	FALSE	TMEM182---[]	0.000128
3	rs6741157	104421850	C/T	1.44e-05	0.017	[0.009,0.025]	FALSE	TMEM182---[]	0.000172
3	rs17343925	104426377	G/T	1.53e-05	0.017	[0.009,0.025]	FALSE	TMEM182---[]	0.000152
3	rs1441098:T	104454345	A/T	1.54e-05	-0.017	[-0.025,-0.009]	FALSE	NA	7.1e-05
3	rs952031	104430586	C/T	1.57e-05	0.017	[0.009,0.025]	FALSE	TMEM182---[]	0.000149
3	rs34333489	104303391	D/I	1.89e-05	0.017	[0.009,0.025]	FALSE	TMEM182---[]	0.002937
3	rs35711744	104450239	D/I	2.13e-05	0.017	[0.009,0.025]	FALSE	TMEM182---[]	7.8e-05
3	rs264948	104301541	C/T	2.15e-05	-0.017	[-0.024,-0.009]	FALSE	TMEM182---[]	0.003008
3	rs264949	104302490	C/T	2.21e-05	0.017	[0.009,0.024]	FALSE	TMEM182---[]	0.002984
3	rs139630683	104437850	D/I	2.37e-05	-0.017	[-0.024,-0.009]	FALSE	TMEM182---[]	0.000113
3	rs145990820	104265424	D/I	2.39e-05	0.017	[0.009,0.024]	FALSE	TMEM182---[]	0.004521
3	rs264919	104271686	A/C	2.63e-05	0.016	[0.009,0.024]	FALSE	TMEM182---[]	0.003526
3	rs264944	104298619	C/T	2.67e-05	0.016	[0.009,0.024]	FALSE	TMEM182---[]	0.00311
3	rs264941	104297420	A/C	2.72e-05	0.016	[0.009,0.024]	FALSE	TMEM182---[]	0.003136
3	rs142785607	104267493	G/T	2.73e-05	0.017	[0.009,0.025]	FALSE	TMEM182---[]	0.003675
3	rs2085483	104314054	G/T	2.88e-05	-0.016	[-0.024,-0.009]	FALSE	TMEM182---[]	0.00225
3	rs6718448	104315943	C/G	2.88e-05	-0.016	[-0.024,-0.009]	FALSE	TMEM182---[]	0.00223
3	rs142475468	104261409	D/I	2.9e-05	0.016	[0.009,0.024]	FALSE	TMEM182---[]	0.007035
3	rs1669606	104301920	A/G	2.9e-05	-0.017	[-0.024,-0.009]	FALSE	TMEM182---[]	0.002997
3	rs264968	104256567	A/G	2.98e-05	-0.016	[-0.024,-0.009]	FALSE	TMEM182---[]	0.010435
3	rs2610692	104477280	C/G	2.98e-05	-0.017	[-0.025,-0.009]	FALSE	NA	5.2e-05
3	rs650576	104375723	A/T	2.99e-05	0.016	[0.009,0.024]	FALSE	TMEM182---[]	0.000445
3	rs1669608	104261295	C/G	3e-05	-0.016	[-0.024,-0.009]	FALSE	TMEM182---[]	0.007441
3	rs1457458	104260702	C/T	3.05e-05	0.016	[0.009,0.024]	FALSE	TMEM182---[]	0.008095
3	rs34222917	104286683	D/I	3.07e-05	0.016	[0.009,0.024]	FALSE	TMEM182---[]	0.003253
3	rs677522	104374272	A/G	3.07e-05	0.016	[0.009,0.024]	FALSE	TMEM182---[]	0.000892
3	rs34830911	104311652	C/T	3.09e-05	0.016	[0.009,0.024]	FALSE	TMEM182---[]	0.002643
3	rs67209022	104317939	G/T	3.09e-05	-0.017	[-0.024,-0.009]	FALSE	TMEM182---[]	0.002172
3	rs7589278	104317050	A/G	3.11e-05	-0.016	[-0.024,-0.009]	FALSE	TMEM182---[]	0.002227
3	rs1669607	104261180	C/T	3.13e-05	0.016	[0.009,0.024]	FALSE	TMEM182---[]	0.007529
3	rs13013875	104263037	G/T	3.13e-05	-0.017	[-0.024,-0.009]	FALSE	TMEM182---[]	0.005763
3	rs140299990	104317933	D/I	3.14e-05	-0.017	[-0.024,-0.009]	FALSE	TMEM182---[]	0.002226
3	rs1585183:T	104314952	C/T	3.16e-05	-0.016	[-0.024,-0.009]	FALSE	TMEM182---[]	0.002241
3	rs921965	104319881	A/G	3.2e-05	0.016	[0.009,0.024]	FALSE	TMEM182---[]	0.002134
3	rs921967	104320141	A/G	3.21e-05	0.016	[0.009,0.024]	FALSE	TMEM182---[]	0.002124
3	rs1673466	104265569	A/G	3.22e-05	-0.016	[-0.024,-0.009]	FALSE	TMEM182---[]	0.004008
3	rs1379428	104333924	C/T	3.24e-05	-0.016	[-0.024,-0.009]	FALSE	TMEM182---[]	0.001823
3	rs1598779	104333463	C/G	3.26e-05	0.016	[0.009,0.024]	FALSE	TMEM182---[]	0.001832
3	rs1673465	104265522	A/G	3.27e-05	0.016	[0.009,0.024]	FALSE	TMEM182---[]	0.004055
3	rs12996374	104263033	G/T	3.28e-05	0.016	[0.009,0.024]	FALSE	TMEM182---[]	0.006855
3	rs264976	104268557	C/T	3.3e-05	-0.016	[-0.024,-0.009]	FALSE	TMEM182---[]	0.003582
3	rs264934	104295479	G/T	3.32e-05	0.017	[0.009,0.024]	FALSE	TMEM182---[]	0.003207
3	rs12616219	104352495	A/C	3.32e-05	0.016	[0.009,0.024]	FALSE	TMEM182---[]	0.001272
3	rs1669603	104265586	A/T	3.35e-05	0.016	[0.009,0.024]	FALSE	TMEM182---[]	0.003803
3	rs11675245	104320510	A/G	3.35e-05	0.016	[0.009,0.024]	FALSE	TMEM182---[]	0.00207
3	rs12996607	104333008	C/G	3.36e-05	0.016	[0.009,0.024]	FALSE	TMEM182---[]	0.001839
3	rs7564607	104349164	C/T	3.38e-05	-0.016	[-0.024,-0.009]	FALSE	TMEM182---[]	0.001302
3	rs13014565	104351181	C/G	3.38e-05	0.016	[0.009,0.024]	FALSE	TMEM182---[]	0.00129
3	rs145925020	104309236	D/I	3.4e-05	0.016	[0.009,0.024]	FALSE	TMEM182---[]	0.002726
3	rs12478719	104346788	C/T	3.4e-05	-0.016	[-0.024,-0.009]	FALSE	TMEM182---[]	0.001365
3	rs264957	104305595	C/T	3.41e-05	-0.016	[-0.024,-0.009]	FALSE	TMEM182---[]	0.002865
3	rs264959	104306560	C/T	3.43e-05	-0.016	[-0.024,-0.009]	FALSE	TMEM182---[]	0.002817
3	rs264922	104273996	A/G	3.44e-05	-0.016	[-0.024,-0.009]	FALSE	TMEM182---[]	0.003422
3	rs4295030	104323618	A/T	3.44e-05	-0.016	[-0.024,-0.009]	FALSE	TMEM182---[]	0.00197
3	rs34886772	104310657	D/I	3.46e-05	0.016	[0.009,0.024]	FALSE	TMEM182---[]	0.002683
3	rs1947565	104335186	A/G	3.46e-05	0.016	[0.009,0.024]	FALSE	TMEM182---[]	0.0018
3	rs2219373	104347660	A/G	3.47e-05	-0.016	[-0.024,-0.009]	FALSE	TMEM182---[]	0.001361
3	rs264961	104307810	G/T	3.49e-05	-0.016	[-0.024,-0.009]	FALSE	TMEM182---[]	0.002806
3	rs58565191	104311653	A/G	3.52e-05	0.016	[0.009,0.024]	FALSE	TMEM182---[]	0.002632
3	rs7564172	104329002	C/T	3.52e-05	0.016	[0.009,0.024]	FALSE	TMEM182---[]	0.001891
3	rs1598777	104330042	A/G	3.52e-05	0.016	[0.009,0.024]	FALSE	TMEM182---[]	0.001883
3	rs264933	104292134	C/T	3.53e-05	0.016	[0.009,0.024]	FALSE	TMEM182---[]	0.003216
3	rs13012802	104313050	C/T	3.55e-05	0.016	[0.009,0.024]	FALSE	TMEM182---[]	0.002363
3	rs264974	104268285	A/T	3.59e-05	0.016	[0.009,0.024]	FALSE	TMEM182---[]	0.003589
3	rs264921	104273554	A/G	3.6e-05	-0.016	[-0.024,-0.008]	FALSE	TMEM182---[]	0.003433
3	rs1457456	104339810	C/G	3.6e-05	0.016	[0.009,0.024]	FALSE	TMEM182---[]	0.001705
3	rs2085484	104314216	A/G	3.63e-05	0.016	[0.009,0.024]	FALSE	TMEM182---[]	0.002243
3	rs264956	104305359	A/G	3.64e-05	-0.016	[-0.024,-0.009]	FALSE	TMEM182---[]	0.002886
3	rs2570498	104434005	C/T	3.67e-05	0.017	[0.009,0.025]	FALSE	TMEM182---[]	0.000126
3	rs12620969	104318287	G/T	3.68e-05	0.016	[0.009,0.024]	FALSE	TMEM182---[]	0.002164
3	rs1457457	104340148	A/T	3.68e-05	-0.016	[-0.024,-0.008]	FALSE	TMEM182---[]	0.00169
3	rs264967	104256215	A/G	3.7e-05	0.016	[0.008,0.024]	FALSE	TMEM182---[]	0.421998
3	rs13032605	104313670	C/T	3.7e-05	-0.016	[-0.024,-0.009]	FALSE	TMEM182---[]	0.002316
3	rs264936	104295747	A/G	3.72e-05	0.016	[0.009,0.024]	FALSE	TMEM182---[]	0.003184
3	rs264969	104257915	G/T	3.73e-05	0.016	[0.008,0.024]	FALSE	TMEM182---[]	0.009835
3	rs264962	104308545	C/G	3.74e-05	-0.016	[-0.024,-0.009]	FALSE	TMEM182---[]	0.002777
3	rs264929	104283391	C/T	3.75e-05	0.016	[0.009,0.024]	FALSE	TMEM182---[]	0.003279
3	rs12621003	104318437	C/T	3.76e-05	0.016	[0.008,0.024]	FALSE	TMEM182---[]	0.002142
3	rs264953	104303387	A/G	3.79e-05	0.016	[0.008,0.024]	FALSE	TMEM182---[]	0.002949
3	rs264950	104302935	C/T	3.8e-05	0.016	[0.008,0.024]	FALSE	TMEM182---[]	0.002966
3	rs264946	104298906	C/T	3.83e-05	0.016	[0.008,0.024]	FALSE	TMEM182---[]	0.003065
3	rs264958	104306016	C/T	3.84e-05	-0.016	[-0.024,-0.008]	FALSE	TMEM182---[]	0.002851
3	rs264930	104285180	C/T	3.85e-05	0.016	[0.008,0.024]	FALSE	TMEM182---[]	0.003265
3	rs264938	104296743	C/T	3.88e-05	0.016	[0.008,0.024]	FALSE	TMEM182---[]	0.003163
3	rs264940	104297247	A/C	3.88e-05	-0.016	[-0.024,-0.008]	FALSE	TMEM182---[]	0.003136
3	rs7602419	104345035	C/T	3.89e-05	-0.016	[-0.024,-0.008]	FALSE	TMEM182---[]	0.00148
3	rs1550537	104451009	C/T	3.9e-05	-0.017	[-0.025,-0.009]	FALSE	TMEM182---[]	7.3e-05
3	rs35102197	104272125	D/I	3.93e-05	0.016	[0.008,0.024]	FALSE	TMEM182---[]	0.003482
3	rs264954	104304216	C/T	3.95e-05	-0.016	[-0.024,-0.008]	FALSE	TMEM182---[]	0.00292
3	rs264945	104298784	C/T	3.96e-05	-0.016	[-0.024,-0.008]	FALSE	TMEM182---[]	0.003074
3	rs264951	104303008	A/G	4.01e-05	0.016	[0.008,0.024]	FALSE	TMEM182---[]	0.002961
3	rs264947	104299089	A/G	4.09e-05	0.016	[0.008,0.024]	FALSE	TMEM182---[]	0.003059
3	rs264935	104295741	C/T	4.11e-05	-0.016	[-0.024,-0.008]	FALSE	TMEM182---[]	0.003194
3	rs264927	104281272	C/T	4.16e-05	0.016	[0.008,0.024]	FALSE	TMEM182---[]	0.003291
3	rs264937	104296570	A/G	4.2e-05	0.016	[0.008,0.024]	FALSE	TMEM182---[]	0.003175
3	rs264952	104303311	C/T	4.21e-05	0.016	[0.008,0.024]	FALSE	TMEM182---[]	0.002961
3	rs5833075	104276786	D/I	4.25e-05	-0.016	[-0.024,-0.008]	FALSE	TMEM182---[]	0.003356
3	rs264931	104285359	A/G	4.29e-05	0.016	[0.008,0.024]	FALSE	TMEM182---[]	0.003257
3	rs2570492	104447905	A/G	4.47e-05	0.017	[0.009,0.024]	FALSE	TMEM182---[]	8e-05
3	rs67716713	104267572	A/C	4.73e-05	0.016	[0.008,0.024]	FALSE	TMEM182---[]	0.003661
3	rs264920	104271898	A/G	4.78e-05	-0.016	[-0.024,-0.008]	FALSE	TMEM182---[]	0.003499
3	rs13029049	104346314	A/G	4.86e-05	0.016	[0.008,0.024]	FALSE	TMEM182---[]	0.001408
3	rs3953834	104343485	A/T	4.88e-05	0.016	[0.008,0.024]	FALSE	TMEM182---[]	0.001526
3	rs1598778	104333462	A/T	5.04e-05	-0.016	[-0.024,-0.008]	FALSE	TMEM182---[]	0.001834
3	rs264928	104282744	C/G	5.06e-05	-0.016	[-0.024,-0.008]	FALSE	TMEM182---[]	0.003279
3	rs1550536	104451134	C/G	5.16e-05	0.016	[0.008,0.024]	FALSE	NA	7.3e-05
3	rs264970	104258261	C/T	5.17e-05	0.016	[0.008,0.024]	FALSE	TMEM182---[]	0.009157
3	rs2678662	104446759	G/T	5.18e-05	-0.016	[-0.024,-0.008]	FALSE	TMEM182---[]	8.3e-05
3	rs264977	104268754	C/T	5.19e-05	0.016	[0.008,0.024]	FALSE	TMEM182---[]	0.003579
3	rs264926	104279490	A/C	5.25e-05	0.016	[0.008,0.024]	FALSE	TMEM182---[]	0.003325
3	rs533493779	104447054	A/T	5.27e-05	0.017	[0.009,0.025]	FALSE	TMEM182---[]	8.1e-05
3	rs13012192	104324926	A/G	5.28e-05	-0.016	[-0.024,-0.008]	FALSE	TMEM182---[]	0.001925
3	rs2916251	104447052	G/T	5.28e-05	0.017	[0.009,0.025]	FALSE	TMEM182---[]	8.1e-05
3	rs9789519	104333681	A/G	5.29e-05	-0.016	[-0.024,-0.008]	FALSE	TMEM182---[]	0.001824
3	rs4851663	104349411	C/G	5.46e-05	0.016	[0.008,0.024]	FALSE	TMEM182---[]	0.001294
3	rs113607259	104343481	D/I	5.47e-05	-0.016	[-0.024,-0.008]	FALSE	TMEM182---[]	0.001595
3	rs1441100	104450471	A/G	5.47e-05	0.016	[0.008,0.024]	FALSE	TMEM182---[]	7.5e-05
3	rs1837714:G	104450445	C/G	5.48e-05	0.016	[0.008,0.024]	FALSE	TMEM182---[]	7.6e-05
3	rs2445956	104264655	A/G	5.61e-05	-0.016	[-0.023,-0.008]	FALSE	TMEM182---[]	0.005258
3	rs12990802	104332651	C/G	5.75e-05	0.016	[0.008,0.024]	FALSE	TMEM182---[]	0.001842
3	rs1947566	104341424	C/G	5.79e-05	-0.016	[-0.023,-0.008]	FALSE	TMEM182---[]	0.001619
3	rs264979	104269262	A/T	5.92e-05	-0.016	[-0.023,-0.008]	FALSE	TMEM182---[]	0.00355
3	rs264980	104269979	C/T	5.94e-05	-0.016	[-0.023,-0.008]	FALSE	TMEM182---[]	0.00353
3	rs35105315	104330106	C/G	5.97e-05	-0.016	[-0.024,-0.008]	FALSE	TMEM182---[]	0.001863
3	rs264978	104268790	A/C	5.99e-05	0.016	[0.008,0.023]	FALSE	TMEM182---[]	0.003558
3	rs264975	104268301	A/G	6.02e-05	0.016	[0.008,0.023]	FALSE	TMEM182---[]	0.003589
3	rs36011874	104265499	C/G	6.05e-05	-0.016	[-0.023,-0.008]	FALSE	TMEM182---[]	0.004079
3	rs12987855	104341997	A/G	6.1e-05	0.016	[0.008,0.023]	FALSE	TMEM182---[]	0.001612
3	rs9941552	104342066	A/G	6.1e-05	-0.016	[-0.023,-0.008]	FALSE	TMEM182---[]	0.001607
3	rs264924	104276011	C/T	6.16e-05	-0.016	[-0.023,-0.008]	FALSE	TMEM182---[]	0.003387
3	rs264971	104258476	C/G	6.19e-05	0.016	[0.008,0.023]	FALSE	TMEM182---[]	0.008823
3	rs1379429	104334010	A/G	6.19e-05	0.016	[0.008,0.023]	FALSE	TMEM182---[]	0.001816
3	rs4014034	104345435	A/C	6.2e-05	-0.016	[-0.023,-0.008]	FALSE	TMEM182---[]	0.00148
3	rs6713896	104340676	A/C	6.24e-05	-0.016	[-0.023,-0.008]	FALSE	TMEM182---[]	0.001648
3	rs2125013	104341029	C/T	6.25e-05	0.016	[0.008,0.023]	FALSE	TMEM182---[]	0.001627
3	rs4014035	104345661	A/G	6.27e-05	-0.016	[-0.023,-0.008]	FALSE	TMEM182---[]	0.001473
3	rs520351	104377598	C/G	6.32e-05	-0.016	[-0.023,-0.008]	FALSE	TMEM182---[]	0.000429
3	rs9941537	104340412	C/T	6.33e-05	0.016	[0.008,0.023]	FALSE	TMEM182---[]	0.001649
3	rs139569496	104443440	D/I	6.44e-05	0.016	[0.008,0.024]	FALSE	TMEM182---[]	9e-05
3	rs12616436	104348025	C/T	6.47e-05	0.016	[0.008,0.023]	FALSE	TMEM182---[]	0.00136
3	rs35565144	104336616	D/I	6.53e-05	0.016	[0.008,0.023]	FALSE	TMEM182---[]	0.001762
3	rs264925	104278688	A/G	6.55e-05	-0.016	[-0.023,-0.008]	FALSE	TMEM182---[]	0.003338
3	rs1441102	104479862	A/T	6.56e-05	-0.016	[-0.023,-0.008]	FALSE	[]---POU3F3	4.9e-05
3	rs1669602	104264825	C/T	6.63e-05	-0.016	[-0.023,-0.008]	FALSE	TMEM182---[]	0.005
3	rs10676119	104349104	D/I	6.7e-05	-0.016	[-0.023,-0.008]	FALSE	TMEM182---[]	0.001353
3	rs1673464	104264977	C/T	6.74e-05	-0.016	[-0.023,-0.008]	FALSE	TMEM182---[]	0.004889
3	rs375881662	104321737	D/I	6.8e-05	0.016	[0.008,0.024]	FALSE	TMEM182---[]	0.002006
3	rs264942	104297677	A/C	6.92e-05	-0.016	[-0.023,-0.008]	FALSE	TMEM182---[]	0.003131
3	rs506466	104380545	C/T	6.95e-05	-0.016	[-0.023,-0.008]	FALSE	TMEM182---[]	0.00035
3	rs264923	104275976	C/T	7.06e-05	-0.016	[-0.023,-0.008]	FALSE	TMEM182---[]	0.003387
3	rs264972	104259981	G/T	7.09e-05	-0.016	[-0.023,-0.008]	FALSE	TMEM182---[]	0.008434
3	rs1673467	104266248	C/G	7.13e-05	-0.016	[-0.023,-0.008]	FALSE	TMEM182---[]	0.0038
3	rs264943	104298541	A/C	7.16e-05	0.016	[0.008,0.023]	FALSE	TMEM182---[]	0.003114
3	rs35716848	104444895	D/I	7.32e-05	-0.016	[-0.024,-0.008]	FALSE	TMEM182---[]	8.5e-05
3	rs171939	104276502	A/G	7.59e-05	-0.015	[-0.023,-0.008]	FALSE	TMEM182---[]	0.003372
3	rs59387437	104330099	D/I	7.62e-05	-0.016	[-0.024,-0.008]	FALSE	TMEM182---[]	0.001872
3	rs1673468	104266788	C/T	7.75e-05	0.015	[0.008,0.023]	FALSE	TMEM182---[]	0.003796
3	rs5833076	104334222	D/I	7.8e-05	0.016	[0.008,0.023]	FALSE	TMEM182---[]	0.001809
3	rs2678661	104447888	A/G	7.82e-05	0.016	[0.008,0.024]	FALSE	TMEM182---[]	8e-05
3	rs61474090	104265489	D/I	7.87e-05	0.016	[0.008,0.023]	FALSE	TMEM182---[]	0.004132
3	rs2610682	104443926	A/C	8.44e-05	-0.016	[-0.024,-0.008]	FALSE	TMEM182---[]	8.9e-05
3	rs2570495	104443942	C/T	8.48e-05	0.016	[0.008,0.024]	FALSE	TMEM182---[]	8.9e-05
3	rs1673469	104266890	A/T	8.53e-05	-0.015	[-0.023,-0.008]	FALSE	TMEM182---[]	0.003764
3	rs2570496	104442942	G/T	8.72e-05	0.016	[0.008,0.024]	FALSE	TMEM182---[]	9.4e-05
3	rs2678665	104443637	A/G	8.74e-05	0.016	[0.008,0.024]	FALSE	TMEM182---[]	8.9e-05
3	rs2678664	104444273	A/G	8.75e-05	0.016	[0.008,0.024]	FALSE	TMEM182---[]	8.7e-05
3	rs2570493	104445367	C/T	8.76e-05	0.016	[0.008,0.024]	FALSE	TMEM182---[]	8.5e-05
3	rs2610696	104449526	C/T	9.17e-05	0.016	[0.008,0.024]	FALSE	TMEM182---[]	7.9e-05
3	rs2610700	104447239	C/T	9.22e-05	0.016	[0.008,0.024]	FALSE	TMEM182---[]	8e-05
3	rs10865054	104336753	A/G	9.26e-05	-0.016	[-0.024,-0.008]	FALSE	TMEM182---[]	0.00175
3	rs1550535	104451277	C/T	9.3e-05	0.016	[0.008,0.024]	FALSE	NA	7.3e-05
3	rs2570494	104445272	G/T	9.4e-05	-0.016	[-0.024,-0.008]	FALSE	TMEM182---[]	8.5e-05
3	rs2570491	104450970	A/G	9.43e-05	-0.016	[-0.024,-0.008]	FALSE	TMEM182---[]	7.5e-05
3	rs264939	104296940	C/G	9.71e-05	0.015	[0.008,0.023]	FALSE	TMEM182---[]	0.00314
3	rs35064309	104311394	D/I	9.95e-05	-0.017	[-0.025,-0.008]	FALSE	TMEM182---[]	0.002657
3	rs10688469	104475548	D/I	0.0001	-0.015	[-0.023,-0.008]	FALSE	NA	5.2e-05
3	rs2678670	104469564	A/T	0.000101	-0.015	[-0.023,-0.008]	FALSE	NA	5.9e-05
3	rs138377008	104374544	A/T	0.000105	0.015	[0.008,0.023]	FALSE	TMEM182---[]	0.000529
3	rs2945452	104469422	A/T	0.000111	-0.015	[-0.023,-0.008]	FALSE	NA	5.9e-05
3	rs149092396	104320156	D/I	0.000123	-0.016	[-0.024,-0.008]	FALSE	TMEM182---[]	0.002081
3	rs671722	104387855	A/G	0.000123	0.015	[0.007,0.023]	FALSE	TMEM182---[]	0.000259
3	rs2570490	104451549	C/T	0.000137	-0.015	[-0.023,-0.007]	FALSE	NA	7.2e-05
3	rs150519554	104491623	C/T	0.000178	-0.255	[-0.388,-0.122]	FALSE	[]---POU3F3	4.1e-05
3	rs2610676	104446402	A/G	0.000239	0.015	[0.007,0.023]	FALSE	TMEM182---[]	8.5e-05
3	rs72820274	104412924	A/G	0.000285	-0.015	[-0.022,-0.007]	FALSE	TMEM182---[]	0.00021
3	rs35912018	104302886	D/I	0.000555	0.014	[0.006,0.022]	FALSE	TMEM182---[]	0.00298
3	rs34784637	104372754	A/G	0.00091	0.015	[0.006,0.024]	FALSE	TMEM182---[]	0.00097
3	rs1673463	104301916	A/G	0.00099	0.013	[0.005,0.021]	FALSE	TMEM182---[]	0.003002
3	rs264960	104306694	A/T	0.00106	0.013	[0.005,0.021]	FALSE	TMEM182---[]	0.002813
3	rs264955	104304793	A/G	0.0011	0.013	[0.005,0.021]	FALSE	TMEM182---[]	0.00289
3	rs530370887	104382974	D/I	0.0011	-0.013	[-0.021,-0.005]	FALSE	TMEM182---[]	0.000263
3	rs264932	104288396	A/G	0.00124	-0.013	[-0.021,-0.005]	FALSE	TMEM182---[]	0.00324
3	rs477038	104390848	C/T	0.0013	-0.015	[-0.024,-0.006]	FALSE	TMEM182---[]	0.000243
3	rs113696815	104299863	D/I	0.00134	-0.013	[-0.021,-0.005]	FALSE	TMEM182---[]	0.003039
3	rs1379430	104367424	A/G	0.00164	-0.012	[-0.020,-0.005]	FALSE	TMEM182---[]	0.001122
3	rs13023284	104325425	C/T	0.00173	0.013	[0.005,0.020]	FALSE	TMEM182---[]	0.001918
3	rs2219372	104327640	C/T	0.00173	-0.013	[-0.020,-0.005]	FALSE	TMEM182---[]	0.001905
3	rs9308868	104361420	A/G	0.00175	0.012	[0.005,0.020]	FALSE	TMEM182---[]	0.001201
3	rs12615038	104371856	G/T	0.00177	0.012	[0.005,0.020]	FALSE	TMEM182---[]	0.001062
3	rs10196462	104352160	C/T	0.00193	0.012	[0.005,0.020]	FALSE	TMEM182---[]	0.001284
3	rs12712178	104319048	G/T	0.002	0.012	[0.005,0.020]	FALSE	TMEM182---[]	0.002138
3	rs921966	104319974	C/T	0.002	0.012	[0.005,0.020]	FALSE	TMEM182---[]	0.00213
3	rs10170621	104339017	A/T	0.002	0.012	[0.005,0.020]	FALSE	TMEM182---[]	0.001737
3	rs6543231	104348172	C/G	0.00208	0.012	[0.004,0.020]	FALSE	TMEM182---[]	0.001359
3	rs13030640	104313465	A/G	0.00222	0.014	[0.005,0.023]	FALSE	TMEM182---[]	0.002341
3	rs75999887	104591091	A/T	0.00223	-0.067	[-0.109,-0.024]	FALSE	[]---POU3F3	2.6e-05
3	rs12712181	104354232	A/G	0.00271	-0.012	[-0.020,-0.004]	FALSE	TMEM182---[]	0.001267
3	rs376658704	104275246	D/I	0.00288	-0.013	[-0.022,-0.005]	FALSE	TMEM182---[]	0.003401
3	rs552042859	104555933	A/C	0.00348	-0.063	[-0.105,-0.021]	FALSE	[]---POU3F3	2.9e-05
3	rs2375932	104433115	C/G	0.00385	0.014	[0.004,0.023]	FALSE	TMEM182---[]	0.000129
3	rs184065313	104502363	A/C	0.00388	0.072	[0.023,0.120]	FALSE	[]---POU3F3	3.6e-05
3	rs58285119	104481488	C/T	0.00389	0.016	[0.005,0.027]	FALSE	[]---POU3F3	4.4e-05
3	rs10713330	104437927	D/I	0.00413	-0.013	[-0.023,-0.004]	FALSE	TMEM182---[]	0.000108
3	rs7559425	104463080	C/T	0.00425	0.017	[0.005,0.028]	FALSE	NA	6.2e-05
3	rs1822144	104472743	C/T	0.0043	-0.017	[-0.028,-0.005]	FALSE	NA	5.3e-05
3	rs11123970	104465173	C/T	0.00432	0.017	[0.005,0.028]	FALSE	NA	6.1e-05
3	rs6735820	104460654	C/T	0.00444	-0.057	[-0.096,-0.018]	FALSE	NA	6.6e-05
3	rs2678663	104436568	C/T	0.0045	-0.013	[-0.022,-0.004]	FALSE	TMEM182---[]	0.000118
3	rs533230277	104418075	C/T	0.00457	0.164	[0.051,0.278]	FALSE	TMEM182---[]	0.000191
3	rs10544347	104450992	D/I	0.00472	-0.013	[-0.022,-0.004]	FALSE	TMEM182---[]	7.4e-05
3	rs17029303	104475374	C/T	0.00474	-0.017	[-0.028,-0.005]	FALSE	NA	5.3e-05
3	rs184714480	104536285	A/G	0.00487	0.061	[0.019,0.104]	FALSE	[]---POU3F3	3e-05
3	rs183108765	104312992	A/G	0.00499	0.063	[0.019,0.108]	FALSE	TMEM182---[]	0.002578
3	rs570693426	104556268	D/I	0.0053	0.06	[0.018,0.102]	FALSE	[]---POU3F3	2.9e-05
3	rs2375933	104438347	C/T	0.00537	0.013	[0.004,0.022]	FALSE	TMEM182---[]	0.000107
3	rs201295254	104522333	D/I	0.00555	-0.059	[-0.100,-0.017]	FALSE	[]---POU3F3	3.2e-05
3	rs575017265	104472146	D/I	0.00556	-0.021	[-0.035,-0.006]	FALSE	NA	5.4e-05
3	rs17029400	104572490	A/T	0.00559	-0.016	[-0.028,-0.005]	FALSE	[]---POU3F3	2.8e-05
3	rs536770456	104314042	C/T	0.00562	0.077	[0.022,0.131]	FALSE	TMEM182---[]	0.002306
3	rs17029131	104421073	C/T	0.00612	-0.015	[-0.025,-0.004]	FALSE	TMEM182---[]	0.000175
3	rs552060088	104312868	D/I	0.00628	-0.012	[-0.020,-0.003]	FALSE	TMEM182---[]	0.002607
3	rs12994539	104304430	A/C	0.00646	0.115	[0.032,0.198]	FALSE	TMEM182---[]	0.002897
3	rs2678660	104448364	A/G	0.00684	-0.013	[-0.022,-0.003]	FALSE	TMEM182---[]	8e-05
3	rs2119507	104573005	C/T	0.00686	-0.016	[-0.027,-0.004]	FALSE	[]---POU3F3	2.8e-05
3	rs141327227	104432813	D/I	0.00713	0.016	[0.004,0.027]	FALSE	TMEM182---[]	0.000132
3	rs569790856	104539836	A/G	0.00735	-0.057	[-0.099,-0.015]	FALSE	[]---POU3F3	3e-05
3	rs116273363	104484073	A/T	0.00755	0.059	[0.016,0.102]	FALSE	[]---POU3F3	4.3e-05
3	rs61206388	104447033	A/G	0.00785	0.016	[0.004,0.027]	FALSE	TMEM182---[]	8.3e-05
3	rs186459072	104371958	C/T	0.008	-0.12	[-0.208,-0.031]	FALSE	TMEM182---[]	0.001032
3	rs72945412:A	104523383	A/G	0.00808	0.055	[0.014,0.096]	FALSE	[]---POU3F3	3.1e-05
3	rs11889814	104432494	A/C	0.00817	-0.016	[-0.027,-0.004]	FALSE	TMEM182---[]	0.00014
3	rs75916348	104480407	D/I	0.0083	0.014	[0.004,0.025]	FALSE	[]---POU3F3	4.7e-05
3	rs2007689	104472913	A/T	0.0084	-0.015	[-0.026,-0.004]	FALSE	NA	5.3e-05
3	rs77315263	104567057	A/C	0.00849	0.055	[0.014,0.096]	FALSE	[]---POU3F3	2.8e-05
3	rs11686245	104443126	A/G	0.00858	0.016	[0.004,0.027]	FALSE	TMEM182---[]	9.2e-05
3	rs11687006	104426057	A/C	0.00861	0.015	[0.004,0.027]	FALSE	TMEM182---[]	0.000156
3	rs115910216	104571547	C/T	0.00872	0.049	[0.012,0.086]	FALSE	[]---POU3F3	2.8e-05
3	rs191819249	104566241	G/T	0.00875	-0.056	[-0.098,-0.014]	FALSE	[]---POU3F3	2.8e-05
3	rs549151110	104422685	D/I	0.00903	0.014	[0.004,0.025]	FALSE	TMEM182---[]	0.000172
3	rs149273570	104571422	C/T	0.00919	0.049	[0.012,0.086]	FALSE	[]---POU3F3	2.8e-05
3	rs145963205	104567343	G/T	0.00923	0.055	[0.014,0.096]	FALSE	[]---POU3F3	2.8e-05
3	rs17029204	104441663	A/T	0.00938	-0.015	[-0.027,-0.004]	FALSE	TMEM182---[]	0.000101
3	rs17029208	104441685	C/T	0.00939	-0.015	[-0.027,-0.004]	FALSE	TMEM182---[]	0.0001
3	rs116205962	104568975	C/T	0.00953	0.055	[0.013,0.096]	FALSE	[]---POU3F3	2.8e-05
3	rs141248258	104525391	A/G	0.00966	-0.054	[-0.095,-0.013]	FALSE	[]---POU3F3	3.1e-05
3	rs2067640	104436997	C/T	0.00975	-0.015	[-0.027,-0.004]	FALSE	TMEM182---[]	0.000117
3	rs11694523	104446668	C/T	0.00976	-0.015	[-0.027,-0.004]	FALSE	TMEM182---[]	8.3e-05
3	rs17029187	104437560	A/G	0.00978	0.015	[0.004,0.027]	FALSE	TMEM182---[]	0.000116
3	rs17029224	104449203	A/G	0.00978	0.015	[0.004,0.027]	FALSE	TMEM182---[]	7.9e-05
3	rs190203929	104510523	A/G	0.00981	0.054	[0.013,0.095]	FALSE	[]---POU3F3	3.4e-05
3	rs57187363	104444503	C/T	0.01	-0.015	[-0.027,-0.004]	FALSE	TMEM182---[]	8.5e-05
3	rs72943698	104514786	C/T	0.0102	-0.053	[-0.094,-0.013]	FALSE	[]---POU3F3	3.3e-05
3	rs150359306	104525545	A/T	0.0103	0.054	[0.013,0.095]	FALSE	[]---POU3F3	3e-05
3	rs116316963	104537906	G/T	0.0103	-0.054	[-0.095,-0.013]	FALSE	[]---POU3F3	3e-05
3	rs752142577	104468848	A/G	0.0104	0.208	[0.049,0.367]	FALSE	NA	5.9e-05
3	rs72947204	104589672	A/G	0.0104	0.033	[0.008,0.058]	FALSE	[]---POU3F3	2.7e-05
3	rs536273325	104265657	G/T	0.0106	0.152	[0.035,0.268]	FALSE	TMEM182---[]	0.003802
3	rs114107436	104455273	A/G	0.0106	-0.056	[-0.099,-0.013]	FALSE	NA	7.1e-05
3	rs777105116	104490379	C/T	0.0106	-0.207	[-0.366,-0.048]	FALSE	[]---POU3F3	4.1e-05
3	rs114168969	104545310	A/G	0.0106	-0.054	[-0.095,-0.013]	FALSE	[]---POU3F3	2.9e-05
3	rs113647656	104324485	A/G	0.011	0.022	[0.005,0.039]	FALSE	TMEM182---[]	0.001957
3	rs76972808	104512047	C/T	0.011	0.053	[0.012,0.094]	FALSE	[]---POU3F3	3.4e-05
3	rs114160103	104521328	C/T	0.011	0.053	[0.012,0.094]	FALSE	[]---POU3F3	3.2e-05
3	rs115293663	104509532	A/C	0.0111	-0.053	[-0.094,-0.012]	FALSE	[]---POU3F3	3.5e-05
3	rs115036438	104510672	G/T	0.0112	0.053	[0.012,0.094]	FALSE	[]---POU3F3	3.4e-05
3	rs114123528	104503635	A/G	0.0115	-0.055	[-0.097,-0.012]	FALSE	[]---POU3F3	3.5e-05
3	rs534649465	104337324	C/T	0.0118	0.147	[0.032,0.261]	FALSE	TMEM182---[]	0.001746
3	rs201614993	104605591	D/I	0.0118	-0.017	[-0.030,-0.004]	FALSE	[]---POU3F3	2.6e-05
3	rs528219126	104491319	A/C	0.0119	-0.149	[-0.265,-0.033]	FALSE	[]---POU3F3	4.1e-05
3	rs79017488	104545086	A/C	0.0121	-0.053	[-0.094,-0.011]	FALSE	[]---POU3F3	2.9e-05
3	rs187625935	104497546	A/G	0.0125	-0.055	[-0.098,-0.012]	FALSE	[]---POU3F3	3.7e-05
3	rs149000633	104344010	C/T	0.013	-0.09	[-0.162,-0.019]	FALSE	TMEM182---[]	0.001514
3	rs201663577	104261620	D/I	0.0133	-0.129	[-0.230,-0.027]	FALSE	TMEM182---[]	0.006917
3	rs187303751	104499745	C/T	0.0134	0.054	[0.011,0.097]	FALSE	[]---POU3F3	3.7e-05
3	rs552075590	104492272	A/C	0.0139	0.13	[0.026,0.234]	FALSE	[]---POU3F3	3.9e-05
3	rs116507609	104544411	A/G	0.0156	0.051	[0.010,0.092]	FALSE	[]---POU3F3	2.9e-05
3	rs116602642	104501103	A/G	0.0162	0.052	[0.010,0.095]	FALSE	[]---POU3F3	3.7e-05
3	rs181125895	104632024	C/T	0.017	-0.103	[-0.187,-0.018]	FALSE	[]---POU3F3	2.5e-05
3	rs540840070	104259787	A/G	0.021	0.098	[0.015,0.181]	FALSE	TMEM182---[]	0.008444
3	rs77156603	104590904	A/C	0.0215	-0.044	[-0.081,-0.006]	FALSE	[]---POU3F3	2.6e-05
3	rs371733693	104401218	D/I	0.0236	-0.057	[-0.107,-0.008]	FALSE	TMEM182---[]	0.000232
3	rs553936095	104346431	A/G	0.0239	-0.032	[-0.060,-0.004]	FALSE	TMEM182---[]	0.001403
3	rs189534662	104471485	A/C	0.0241	-0.086	[-0.160,-0.011]	FALSE	NA	5.5e-05
3	rs74554504	104409031	D/I	0.0251	-0.051	[-0.096,-0.006]	FALSE	TMEM182---[]	0.000216
3	rs538589627	104290063	A/G	0.0279	0.081	[0.009,0.153]	FALSE	TMEM182---[]	0.003221
3	rs147263023	104332521	C/T	0.0305	0.114	[0.011,0.217]	FALSE	TMEM182---[]	0.001862
3	rs540144414	104640927	C/T	0.0309	0.121	[0.011,0.231]	FALSE	[]---POU3F3	2.5e-05
3	rs147032781	104367339	A/G	0.033	-0.061	[-0.117,-0.005]	FALSE	TMEM182---[]	0.001159
3	rs143165670	104480737	D/I	0.0339	0.043	[0.003,0.083]	FALSE	[]---POU3F3	4.6e-05
3	rs200327529	104472956	D/I	0.0355	0.041	[0.003,0.078]	FALSE	NA	5.3e-05
3	rs550177380	104630982	A/C	0.0358	0.048	[0.003,0.093]	FALSE	[]---POU3F3	2.5e-05
3	rs192713913	104362733	C/T	0.0371	-0.044	[-0.086,-0.003]	FALSE	TMEM182---[]	0.001173
3	rs79627990	104654673	C/T	0.0372	0.043	[0.003,0.083]	FALSE	[]---POU3F3	2.4e-05
3	rs181166681	104625308	A/C	0.0387	-0.047	[-0.092,-0.002]	FALSE	[]---POU3F3	2.5e-05
3	rs73945968	104480150	A/G	0.0406	-0.041	[-0.081,-0.002]	FALSE	[]---POU3F3	4.7e-05
3	rs56190372	104478434	A/C	0.0419	0.041	[0.001,0.081]	FALSE	NA	5e-05
3	rs182139456	104511831	A/G	0.0436	0.139	[0.004,0.274]	FALSE	[]---POU3F3	3.4e-05
3	rs565233436	104400542	A/G	0.0456	0.083	[0.002,0.164]	FALSE	TMEM182---[]	0.00024
3	rs192051114	104507505	C/G	0.0459	-0.096	[-0.191,-0.002]	FALSE	[]---POU3F3	3.5e-05
3	rs776021042	104489628	C/T	0.0472	0.131	[0.002,0.261]	FALSE	[]---POU3F3	4.1e-05
3	rs759139235	104524022	D/I	0.0516	0.132	[-0.001,0.265]	FALSE	[]---POU3F3	3.1e-05
3	rs143970676	104496150	C/G	0.0519	-0.07	[-0.140,0.001]	FALSE	[]---POU3F3	3.8e-05
3	rs78313171	104543972	C/T	0.0553	0.07	[-0.002,0.142]	FALSE	[]---POU3F3	2.9e-05
3	rs72822326	104547779	A/G	0.0563	0.06	[-0.002,0.122]	FALSE	[]---POU3F3	2.9e-05
3	rs186624871	104357432	C/T	0.0569	0.088	[-0.003,0.179]	FALSE	TMEM182---[]	0.001267
3	rs185977072	104265298	A/G	0.0604	0.068	[-0.003,0.139]	FALSE	TMEM182---[]	0.004607
3	rs192325191	104334814	C/G	0.0604	0.053	[-0.002,0.108]	FALSE	TMEM182---[]	0.001804
3	rs186505115	104304077	A/T	0.0629	0.057	[-0.003,0.118]	FALSE	TMEM182---[]	0.002924
3	rs185321111	104419518	C/T	0.0655	0.11	[-0.007,0.228]	FALSE	TMEM182---[]	0.00019
3	rs142068018	104623030	C/T	0.0713	-0.074	[-0.153,0.006]	FALSE	[]---POU3F3	2.6e-05
3	rs772008261	104280111	C/T	0.0739	-0.107	[-0.224,0.010]	FALSE	TMEM182---[]	0.003312
3	rs141187296	104573916	C/G	0.0743	-0.079	[-0.165,0.008]	FALSE	[]---POU3F3	2.7e-05
3	rs563339707	104339766	D/I	0.0749	-0.074	[-0.155,0.007]	FALSE	TMEM182---[]	0.001724
3	rs577061699	104598783	C/T	0.0751	-0.106	[-0.222,0.011]	FALSE	[]---POU3F3	2.6e-05
3	rs530176346	104305647	C/G	0.0829	-0.072	[-0.154,0.009]	FALSE	TMEM182---[]	0.002863
3	rs569873642	104339774	A/G	0.0866	0.132	[-0.019,0.283]	FALSE	TMEM182---[]	0.001718
3	rs562618037	104621336	A/G	0.0866	0.102	[-0.015,0.219]	FALSE	[]---POU3F3	2.6e-05
3	rs188711703	104637129	A/C	0.0889	-0.105	[-0.227,0.016]	FALSE	[]---POU3F3	2.5e-05
3	rs184266677	104487212	A/G	0.0907	0.081	[-0.013,0.175]	FALSE	[]---POU3F3	4.2e-05
3	rs565266323	104623823	C/T	0.0908	-0.101	[-0.217,0.016]	FALSE	[]---POU3F3	2.6e-05
3	rs183950330	104344114	C/T	0.091	0.094	[-0.015,0.203]	FALSE	TMEM182---[]	0.001511
3	rs187353776	104653527	C/T	0.0934	-0.082	[-0.178,0.014]	FALSE	[]---POU3F3	2.4e-05
3	rs188094797	104653005	A/G	0.0985	-0.11	[-0.241,0.021]	FALSE	[]---POU3F3	2.5e-05
3	rs539583745	104481065	A/G	0.108	-0.118	[-0.261,0.026]	FALSE	[]---POU3F3	4.5e-05
3	rs188672354	104590647	A/G	0.115	0.081	[-0.020,0.182]	FALSE	[]---POU3F3	2.7e-05
3	rs191790900	104489461	C/T	0.116	-0.088	[-0.198,0.022]	FALSE	[]---POU3F3	4.2e-05
3	rs140030496	104508681	C/T	0.116	-0.094	[-0.211,0.023]	FALSE	[]---POU3F3	3.5e-05
3	rs774507493	104288896	A/G	0.126	-0.099	[-0.225,0.028]	FALSE	TMEM182---[]	0.003237
3	rs181357051	104602583	C/T	0.13	0.095	[-0.028,0.218]	FALSE	[]---POU3F3	2.6e-05
3	rs763293129	104537302	D/I	0.134	-0.102	[-0.235,0.031]	FALSE	[]---POU3F3	3e-05
3	rs112974603	104488000	A/G	0.136	-0.117	[-0.270,0.037]	FALSE	[]---POU3F3	4.2e-05
3	rs535823210	104441632	A/G	0.145	0.085	[-0.029,0.199]	FALSE	TMEM182---[]	0.000105
3	rs557698233	104388759	A/G	0.169	-0.096	[-0.233,0.041]	FALSE	TMEM182---[]	0.000246
4	rs200516372	141202983	A/G	2.54e-07	0.051	[0.031,0.070]	FALSE	ZBTB38--[]-RASA2	0.459196
4	rs6773734	141195790	C/T	3.34e-07	0.037	[0.023,0.051]	FALSE	ZBTB38--[]--RASA2	0.261198
4	rs16851438	141169112	A/G	4.04e-06	0.03	[0.017,0.042]	FALSE	ZBTB38[]--RASA2	0.021118
4	rs16851435	141162185	G/T	4.42e-06	-0.029	[-0.042,-0.017]	TRUE	[ZBTB38]	0.019265
4	rs295300	141338415	A/G	6e-06	-0.037	[-0.052,-0.021]	FALSE	RASA2-[]---RNF7	0.01817
4	rs295299	141338068	A/G	6.9e-06	0.036	[0.020,0.052]	FALSE	RASA2-[]---RNF7	0.015776
4	rs73871847	141337435	C/T	1.04e-05	-0.035	[-0.051,-0.020]	FALSE	RASA2-[]---RNF7	0.010661
4	rs79147413	141209594	A/G	1.3e-05	0.035	[0.019,0.050]	FALSE	[RASA2]	0.008532
4	rs2640017	141335121	A/G	1.85e-05	0.034	[0.019,0.050]	FALSE	RASA2[]---RNF7	0.006145
4	rs78341452	141253216	G/T	2.03e-05	0.034	[0.018,0.049]	FALSE	[RASA2]	0.005571
4	rs78570717	141211327	A/G	2.05e-05	0.034	[0.018,0.049]	FALSE	[RASA2]	0.005558
4	rs3806648	141205572	C/T	2.06e-05	-0.034	[-0.049,-0.018]	FALSE	ZBTB38--[]RASA2	0.005523
4	rs58025624	141320585	A/G	2.12e-05	0.033	[0.018,0.049]	FALSE	[RASA2]	0.005321
4	rs114595240	141323629	A/G	2.14e-05	0.033	[0.018,0.049]	FALSE	[RASA2]	0.005262
4	rs78971034	141262410	A/G	2.17e-05	0.033	[0.018,0.049]	FALSE	[RASA2]	0.005196
4	rs77742015	141320386	A/G	2.2e-05	0.033	[0.018,0.049]	FALSE	[RASA2]	0.005143
4	rs139976154	141234580	A/G	2.23e-05	0.034	[0.018,0.049]	FALSE	[RASA2]	0.0051
4	rs7627774	141243528	A/G	2.31e-05	-0.034	[-0.049,-0.018]	FALSE	[RASA2]	0.004935
4	rs2035935	141306013	A/G	2.52e-05	0.033	[0.018,0.049]	FALSE	[RASA2]	0.004509
4	rs76121073	141197622	C/T	2.9e-05	0.034	[0.018,0.049]	FALSE	ZBTB38--[]-RASA2	0.004022
4	rs114466221	141280996	A/G	3.03e-05	0.033	[0.017,0.048]	FALSE	[RASA2]	0.003787
4	rs7627807	141243728	C/T	3.07e-05	0.033	[0.018,0.049]	FALSE	[RASA2]	0.003764
4	rs3732869	141295778	A/T	3.16e-05	-0.033	[-0.048,-0.017]	FALSE	[RASA2]	0.003652
4	rs34558081	141225247	G/T	3.18e-05	-0.033	[-0.049,-0.018]	FALSE	[RASA2]	0.003655
4	rs1493210	141300833	A/G	3.36e-05	-0.033	[-0.048,-0.017]	FALSE	[RASA2]	0.003438
4	rs295324	141328918	G/T	3.38e-05	-0.033	[-0.048,-0.017]	FALSE	[RASA2]	0.003429
4	rs295321	141325322	C/T	3.41e-05	-0.033	[-0.048,-0.017]	FALSE	[RASA2]	0.003393
4	rs2639997	141330310	C/T	3.5e-05	0.033	[0.017,0.049]	FALSE	[RASA2]	0.003345
4	rs79583300	141234117	C/T	3.62e-05	0.033	[0.017,0.048]	FALSE	[RASA2]	0.00322
4	rs76839703	141239565	C/T	3.62e-05	0.033	[0.017,0.048]	FALSE	[RASA2]	0.00322
4	rs78469175	141203489	A/G	3.66e-05	0.033	[0.017,0.049]	FALSE	ZBTB38--[]-RASA2	0.003207
4	rs76152047	141183792	A/G	3.76e-05	0.033	[0.017,0.048]	FALSE	ZBTB38--[]--RASA2	0.003123
4	rs78575557	141266337	A/G	3.8e-05	0.033	[0.017,0.048]	FALSE	[RASA2]	0.00307
4	rs138685654	141202934	C/T	3.89e-05	-0.033	[-0.048,-0.017]	FALSE	ZBTB38--[]-RASA2	0.00303
4	rs566716907	141303173	D/I	3.94e-05	-0.049	[-0.073,-0.026]	FALSE	[RASA2]	0.004475
4	rs4683404	141160371	A/G	3.95e-05	0.028	[0.015,0.042]	FALSE	[ZBTB38]	0.002562
4	rs11400810	141313206	D/I	4.19e-05	0.032	[0.017,0.047]	FALSE	[RASA2]	0.002769
4	rs4683612	141293263	A/C	4.56e-05	0.032	[0.017,0.048]	FALSE	[RASA2]	0.002572
4	rs79936528	141245228	C/T	4.69e-05	-0.032	[-0.048,-0.017]	FALSE	[RASA2]	0.002525
4	rs77586571	141280448	C/T	4.96e-05	0.032	[0.017,0.047]	FALSE	[RASA2]	0.002375
4	rs145854098	141274114	D/I	5e-05	-0.032	[-0.047,-0.016]	FALSE	[RASA2]	0.002341
4	rs80255756	141285060	A/G	5.02e-05	-0.033	[-0.050,-0.017]	FALSE	[RASA2]	0.002455
4	rs116432286	141264588	C/T	5.11e-05	0.032	[0.017,0.048]	FALSE	[RASA2]	0.002315
4	rs201152518	141281523	D/I	5.27e-05	0.031	[0.016,0.047]	FALSE	[RASA2]	0.002214
4	rs295322	141326602	C/T	5.47e-05	-0.032	[-0.047,-0.016]	TRUE	[RASA2]	0.002155
4	rs768876360	141294529	D/I	5.66e-05	-0.032	[-0.048,-0.016]	FALSE	[RASA2]	0.002114
4	rs139164864	141215425	A/T	5.69e-05	0.032	[0.016,0.048]	FALSE	[RASA2]	0.002113
4	rs11295326	141216416	D/I	6.09e-05	-0.032	[-0.047,-0.016]	FALSE	[RASA2]	0.00197
4	rs772972583	141159875	D/I	6.16e-05	-0.027	[-0.041,-0.014]	FALSE	[ZBTB38]	0.001672
4	rs140246657	141222395	D/I	6.17e-05	-0.032	[-0.048,-0.016]	FALSE	[RASA2]	0.001952
4	rs146340119	141294533	D/I	6.35e-05	-0.032	[-0.047,-0.016]	FALSE	[RASA2]	0.001889
4	rs4683610	141271256	C/T	6.81e-05	0.031	[0.016,0.047]	FALSE	[RASA2]	0.001765
4	rs3821709	141280273	C/T	6.86e-05	-0.031	[-0.047,-0.016]	FALSE	[RASA2]	0.001752
4	rs144372939	141267276	D/I	6.97e-05	-0.033	[-0.049,-0.017]	FALSE	[RASA2]	0.001793
4	rs60654199	141267295	A/C	7.03e-05	-0.032	[-0.048,-0.016]	FALSE	[RASA2]	0.001739
4	rs59714050	141267294	A/T	7.08e-05	-0.032	[-0.048,-0.016]	FALSE	[RASA2]	0.001729
4	rs16851441	141173521	A/G	7.62e-05	0.027	[0.014,0.041]	FALSE	ZBTB38-[]--RASA2	0.001392
4	rs78425303	141300386	C/G	7.9e-05	-0.033	[-0.049,-0.016]	FALSE	[RASA2]	0.001602
4	rs10513136	141107612	A/G	8.14e-05	-0.031	[-0.047,-0.016]	FALSE	[ZBTB38]	0.001492
4	rs76612873	141273466	A/C	0.000107	-0.031	[-0.046,-0.015]	FALSE	[RASA2]	0.001154
4	rs16851483	141275436	G/T	0.000107	0.031	[0.015,0.046]	FALSE	[RASA2]	0.001152
4	rs7626871	141160882	A/G	0.000131	0.026	[0.013,0.040]	FALSE	[ZBTB38]	0.000836
4	rs62282002	141162128	C/G	0.000141	0.026	[0.013,0.040]	TRUE	[ZBTB38]	0.000776
4	rs2035936	141298124	G/T	0.000268	0.032	[0.015,0.049]	FALSE	[RASA2]	0.00054
4	rs200984264	141202979	D/I	0.000355	-0.029	[-0.046,-0.013]	FALSE	ZBTB38--[]-RASA2	0.00039
4	rs7653270	141039107	A/G	0.000429	0.187	[0.083,0.291]	FALSE	PXYLP1--[]--ZBTB38	0.001754
4	rs7639470	141398953	C/T	0.000451	-0.033	[-0.052,-0.015]	FALSE	RASA2--[]--RNF7	0.000356
4	rs59166966	141049844	A/G	0.000452	-0.184	[-0.288,-0.081]	FALSE	PXYLP1--[]--ZBTB38	0.001665
4	rs184236158	141028225	A/G	0.000453	-0.066	[-0.102,-0.029]	FALSE	PXYLP1--[]--ZBTB38	0.000692
4	rs7642667	141041059	A/C	0.000891	0.175	[0.072,0.279]	FALSE	PXYLP1--[]--ZBTB38	0.000903
4	rs555419027	141231673	C/T	0.000908	0.176	[0.072,0.280]	FALSE	[RASA2]	0.00089
4	rs79330285	141036224	A/G	0.000924	0.187	[0.076,0.297]	FALSE	PXYLP1--[]--ZBTB38	0.000912
4	rs55864703	141304678	A/G	0.00206	-0.219	[-0.359,-0.080]	FALSE	[RASA2]	0.000514
4	rs73238086	141268327	A/G	0.00318	0.232	[0.078,0.386]	FALSE	[RASA2]	0.00037
5	rs114841229	79646162	C/T	5.85e-09	-0.066	[-0.089,-0.044]	FALSE	ANXA3--[]--BMP2K	0.549921
5	rs115024193	79714654	A/T	1.26e-08	0.063	[0.042,0.085]	FALSE	[BMP2K]	0.255452
5	rs149914551	79697870	A/C	2.1e-08	0.061	[0.040,0.083]	TRUE	[BMP2K]	0.152566
5	rs114406175	79497729	A/G	1.77e-07	-0.064	[-0.089,-0.040]	FALSE	[ANXA3]	0.021813
5	rs114114005	79803970	A/C	2.37e-07	-0.047	[-0.065,-0.029]	FALSE	[BMP2K]	0.012326
6	rs34645063	98591075	D/I	3.2e-13	0.028	[0.021,0.036]	FALSE	MMS22L---[]---POU3F2	0.220556
6	rs1487446	98565212	C/T	4.38e-13	-0.028	[-0.036,-0.021]	FALSE	MMS22L---[]---POU3F2	0.162045
6	rs9388171	98575726	C/G	4.47e-13	-0.028	[-0.036,-0.021]	FALSE	MMS22L---[]---POU3F2	0.159816
6	rs12204181	98579481	C/T	1.09e-12	0.028	[0.020,0.036]	FALSE	MMS22L---[]---POU3F2	0.066327
6	rs1872841	98576688	A/C	1.11e-12	0.028	[0.020,0.036]	FALSE	MMS22L---[]---POU3F2	0.06511
6	rs13208578	98572976	C/T	1.12e-12	-0.028	[-0.036,-0.020]	FALSE	MMS22L---[]---POU3F2	0.064512
6	rs9401634	98578511	C/T	1.14e-12	0.028	[0.020,0.036]	FALSE	MMS22L---[]---POU3F2	0.063592
6	rs10457441	98572120	C/T	1.15e-12	0.028	[0.020,0.035]	FALSE	MMS22L---[]---POU3F2	0.062619
6	rs9385269	98547979	C/T	1.25e-12	-0.028	[-0.036,-0.020]	FALSE	MMS22L---[]---POU3F2	0.058466
6	rs9375225	98588754	G/T	1.32e-12	-0.028	[-0.035,-0.020]	FALSE	MMS22L---[]---POU3F2	0.055285
6	rs72934503	98583488	A/G	2.76e-11	-0.027	[-0.034,-0.019]	FALSE	MMS22L---[]---POU3F2	0.002853
6	rs35620340	98555545	D/I	3.22e-11	0.026	[0.019,0.034]	FALSE	MMS22L---[]---POU3F2	0.002432
6	rs201168005	98584713	A/T	6.95e-11	0.025	[0.018,0.033]	FALSE	MMS22L---[]---POU3F2	0.001129
6	rs368393805	98584711	D/I	6.96e-11	-0.025	[-0.033,-0.018]	FALSE	MMS22L---[]---POU3F2	0.001127
6	rs570208294	98584715	A/T	6.96e-11	0.025	[0.018,0.033]	FALSE	MMS22L---[]---POU3F2	0.001127
6	rs71721600	98584718	D/I	6.97e-11	0.025	[0.018,0.033]	FALSE	MMS22L---[]---POU3F2	0.001125
6	rs9320913	98584733	A/C	7.17e-11	0.025	[0.018,0.033]	FALSE	MMS22L---[]---POU3F2	0.001095
6	rs368928614	98584720	G/T	7.18e-11	-0.025	[-0.033,-0.018]	FALSE	MMS22L---[]---POU3F2	0.001093
7	rs2675609	63636531	C/T	2.89e-08	0.022	[0.014,0.030]	FALSE	C10orf107---[]--ARID5B	0.398249
7	rs2675608	63635058	A/T	5.1e-08	-0.022	[-0.029,-0.014]	FALSE	C10orf107---[]--ARID5B	0.226703
7	rs746830	63632761	C/G	6.14e-08	-0.021	[-0.029,-0.014]	FALSE	C10orf107---[]--ARID5B	0.18933
7	rs2675607	63633467	A/G	6.49e-08	0.021	[0.014,0.029]	FALSE	C10orf107---[]--ARID5B	0.179207
8	rs200581586	23439722	D/I	6.8e-09	0.023	[0.015,0.031]	FALSE	[RP11-298I3.5]	0.082007
8	rs35041175	23411478	D/I	9.13e-09	0.024	[0.016,0.032]	FALSE	PRMT5--[]--HAUS4	0.06312
8	rs147087946	23444979	D/I	9.54e-09	0.023	[0.015,0.031]	FALSE	RP11-298I3.5--[]--AJUBA	0.058989
8	rs10146424	23438980	G/T	9.59e-09	-0.023	[-0.031,-0.015]	FALSE	[RP11-298I3.5]	0.0591
8	rs34664079	23439555	C/T	1.04e-08	-0.023	[-0.031,-0.015]	FALSE	[RP11-298I3.5]	0.054482
8	rs71418269	23445076	A/C	1.04e-08	-0.023	[-0.031,-0.015]	FALSE	RP11-298I3.5--[]--AJUBA	0.05425
8	rs2018545	23445115	A/G	1.08e-08	0.023	[0.015,0.031]	FALSE	RP11-298I3.5--[]--AJUBA	0.052578
8	rs10140304	23443514	A/C	1.11e-08	0.023	[0.015,0.031]	FALSE	RP11-298I3.5--[]--AJUBA	0.051161
8	rs941721	23443962	C/T	1.18e-08	-0.023	[-0.031,-0.015]	FALSE	RP11-298I3.5--[]--AJUBA	0.048059
8	rs6572891	23447341	A/G	1.46e-08	-0.023	[-0.031,-0.015]	FALSE	RP11-298I3.5--[]--AJUBA	0.039307
8	rs149888996	23441543	D/I	1.58e-08	0.023	[0.015,0.031]	FALSE	RP11-298I3.5--[]--AJUBA	0.036244
8	rs3811183	23452128	C/G	1.6e-08	0.023	[0.015,0.031]	FALSE	AJUBA[]-C14orf93	0.035857
8	rs6572878	23435333	C/T	1.66e-08	-0.023	[-0.031,-0.015]	FALSE	[RP11-298I3.5]	0.034555
8	rs59841088	23440049	A/G	1.8e-08	-0.023	[-0.031,-0.015]	FALSE	[RP11-298I3.5]	0.032065
8	rs8009811	23450144	G/T	1.95e-08	0.023	[0.015,0.031]	FALSE	RP11-298I3.5--[]--AJUBA	0.029601
8	rs941724	23448868	C/T	2.09e-08	-0.023	[-0.031,-0.015]	FALSE	RP11-298I3.5--[]--AJUBA	0.027706
8	rs1951121	23429729	G/T	2.33e-08	-0.023	[-0.031,-0.015]	FALSE	[RP11-298I3.5]	0.025078
8	rs8012568	23452884	C/T	2.95e-08	-0.022	[-0.030,-0.014]	FALSE	AJUBA-[]-C14orf93	0.019743
8	rs8010804	23396480	G/T	4.11e-08	0.023	[0.015,0.031]	FALSE	[PRMT5]	0.014783
8	rs71115587	23384706	D/I	4.48e-08	0.023	[0.015,0.031]	FALSE	[RBM23]	0.013584
8	rs55898715	23387609	A/T	4.91e-08	0.023	[0.014,0.031]	FALSE	[RBM23]	0.01231
8	rs150084572	23387607	D/I	4.92e-08	-0.023	[-0.031,-0.014]	FALSE	[RBM23]	0.012298
8	rs144411999	23391533	D/I	5.35e-08	-0.022	[-0.030,-0.014]	FALSE	[PRMT5]	0.011309
8	rs10632974	23386769	D/I	5.48e-08	-0.022	[-0.030,-0.014]	FALSE	[RBM23]	0.011051
8	rs10585401	23388795	D/I	5.61e-08	0.022	[0.014,0.030]	FALSE	RBM23[]PRMT5	0.010816
8	rs17525699	23399097	D/I	5.78e-08	0.022	[0.014,0.030]	FALSE	PRMT5--[]--HAUS4	0.010486
8	rs147925144	23394376	D/I	5.96e-08	0.022	[0.014,0.031]	FALSE	[PRMT5]	0.010233
8	rs11292509	23401404	D/I	6.79e-08	0.022	[0.014,0.030]	FALSE	PRMT5--[]--HAUS4	0.008958
8	rs10137343	23382640	A/T	7.02e-08	-0.022	[-0.030,-0.014]	FALSE	[RBM23]	0.008718
8	rs35046415	23405450	D/I	8.22e-08	0.023	[0.014,0.031]	FALSE	PRMT5--[]--HAUS4	0.007664
8	rs11382593	23385649	D/I	8.92e-08	-0.022	[-0.031,-0.014]	FALSE	[RBM23]	0.007031
8	rs34019008	23403666	D/I	9.18e-08	-0.022	[-0.030,-0.014]	FALSE	PRMT5--[]--HAUS4	0.006772
8	rs1923	23441179	A/G	9.43e-08	-0.021	[-0.029,-0.014]	FALSE	RP11-298I3.5--[]--AJUBA	0.006362
8	rs28600251	23461583	A/G	9.88e-08	0.021	[0.014,0.029]	FALSE	[C14orf93]	0.0061
8	rs55894132	23408837	C/G	9.99e-08	-0.022	[-0.030,-0.014]	FALSE	PRMT5--[]--HAUS4	0.006148
8	rs11629120	23458457	C/T	1.1e-07	-0.021	[-0.029,-0.013]	FALSE	[C14orf93]	0.005514
8	rs76481611	23414104	C/T	1.33e-07	-0.021	[-0.029,-0.013]	FALSE	PRMT5--[]--HAUS4	0.004603
8	rs1043675	23456315	C/T	1.55e-07	-0.021	[-0.029,-0.013]	FALSE	[C14orf93]	0.003979
8	rs5807195	23405771	D/I	1.88e-07	-0.021	[-0.029,-0.013]	FALSE	PRMT5--[]--HAUS4	0.0033
8	rs544427022	23409171	D/I	2.05e-07	-0.021	[-0.029,-0.013]	FALSE	PRMT5--[]--HAUS4	0.003083
8	rs4982708	23391086	A/G	2.26e-07	0.021	[0.013,0.029]	FALSE	[PRMT5]	0.002772
9	rs3020805	28618071	C/G	6.5e-10	0.03	[0.020,0.039]	FALSE	[SULT1A1]	0.000727
9	rs3020806	28618065	A/T	6.53e-10	0.03	[0.020,0.039]	FALSE	[SULT1A1]	0.000787
9	rs2925623	28618446	C/T	6.73e-10	-0.03	[-0.039,-0.020]	FALSE	[SULT1A1]	0.000723
9	rs1126446	28619920	A/G	7.95e-10	0.03	[0.021,0.040]	TRUE	[SULT1A1]	0.000544
9	rs375054850	28618969	D/I	8.21e-10	-0.03	[-0.039,-0.020]	FALSE	[SULT1A1]	0.000686
9	rs2925628	28618933	C/T	9.7e-10	-0.03	[-0.039,-0.020]	FALSE	[SULT1A1]	0.000699
9	rs4788064	28619003	G/T	1.09e-09	0.029	[0.020,0.039]	FALSE	[SULT1A1]	0.000602
9	rs9282864	28617308	A/G	1.12e-09	0.029	[0.020,0.038]	FALSE	[SULT1A1]	0.00346
9	rs4149389	28618011	A/G	1.16e-09	-0.029	[-0.039,-0.020]	FALSE	[SULT1A1]	0.000805
9	rs4149393	28617595	A/G	1.22e-09	0.029	[0.020,0.038]	FALSE	[SULT1A1]	0.001618
9	rs74459546	28617888	C/T	1.5e-09	0.029	[0.020,0.039]	FALSE	[SULT1A1]	0.000949
9	rs4149390	28617974	G/T	1.5e-09	-0.029	[-0.039,-0.020]	FALSE	[SULT1A1]	0.000896
9	rs143299878	28617930	D/I	1.53e-09	0.029	[0.020,0.039]	FALSE	[SULT1A1]	0.000921
9	rs56091264	28619179	A/G	1.84e-09	0.03	[0.020,0.040]	FALSE	[SULT1A1]	0.000555
9	rs79533802	28617794	C/T	2.08e-09	-0.029	[-0.038,-0.019]	FALSE	[SULT1A1]	0.001116
9	rs56305122	28619180	C/T	2.16e-09	0.03	[0.020,0.040]	FALSE	[SULT1A1]	0.000552
9	rs371902330	28616516	D/I	3.79e-09	0.029	[0.019,0.038]	FALSE	[SULT1A1]	0.004781
9	rs1690405	28620311	C/G	3.93e-09	0.03	[0.020,0.040]	FALSE	[SULT1A1]	0.000542
9	rs56169261	28619178	A/G	6.27e-09	-0.029	[-0.039,-0.019]	FALSE	[SULT1A1]	0.000583
9	rs41278162	28617361	A/G	7.33e-09	-0.029	[-0.038,-0.019]	FALSE	[SULT1A1]	0.001731
9	rs375498320	28621573	D/I	1.4e-08	-0.029	[-0.039,-0.019]	FALSE	[SULT1A1]	0.000537
9	rs151181	28490517	C/T	1.63e-08	-0.024	[-0.033,-0.016]	FALSE	CLN3,RP11--[]--435I10.4	0.075084
9	rs556407806	28863597	D/I	3.76e-08	-0.027	[-0.036,-0.017]	FALSE	[SH2B1]	0.0003
9	rs7359397	28885659	C/T	3.78e-08	0.025	[0.016,0.034]	FALSE	SH2B1[]-ATP2A1	0.000269
9	rs181206	28513403	A/G	5.48e-08	0.024	[0.016,0.033]	TRUE	[IL27]	0.071461
9	rs577756912	28875215	D/I	6.24e-08	-0.023	[-0.032,-0.015]	FALSE	[SH2B1]	0.000271
9	rs113113152	28515909	D/I	6.58e-08	-0.023	[-0.032,-0.015]	FALSE	[IL27]	0.061526
9	rs199943670	28817787	A/G	6.65e-08	0.024	[0.015,0.033]	FALSE	NPIPB9--[]-ATXN2L	0.000535
9	rs13331170	28561982	C/T	6.91e-08	-0.022	[-0.030,-0.014]	FALSE	IL27--[]-NUPR7	0.016288
9	rs542594336	28529461	D/I	7.21e-08	0.022	[0.014,0.030]	FALSE	[IL27]	0.052185
9	rs7191618	28565667	C/G	7.68e-08	0.022	[0.014,0.030]	FALSE	[SULT1A1]	0.010303
9	rs3859172	28566158	G/T	7.73e-08	0.022	[0.014,0.030]	FALSE	[SULT1A1]	0.008699
9	rs9926245	28555706	A/T	8e-08	-0.022	[-0.030,-0.014]	FALSE	IL27--[]-NUPR6	0.016343
9	rs369989480	28836378	D/I	8.66e-08	0.023	[0.015,0.031]	FALSE	[ATXN2L]	0.000344
9	rs201131521	28834255	D/I	9.45e-08	-0.022	[-0.030,-0.014]	FALSE	[ATXN2L]	0.000355
9	rs8046271	28541394	C/T	1.01e-07	-0.021	[-0.029,-0.013]	FALSE	IL27--[]-NUPR2	0.039184
9	rs144388138	28541408	D/I	1.03e-07	-0.021	[-0.029,-0.013]	FALSE	IL27--[]-NUPR3	0.033636
9	rs8061590	28895130	A/G	1.03e-07	0.022	[0.014,0.030]	FALSE	[ATP2A1]	0.000261
9	rs62034324	28536762	C/T	1.04e-07	-0.021	[-0.029,-0.013]	FALSE	IL27--[]-NUPR1	0.048151
9	rs62034326	28539293	A/G	1.04e-07	0.021	[0.013,0.029]	FALSE	IL27--[]-NUPR1	0.039851
9	rs4788084	28539848	C/T	1.04e-07	0.021	[0.013,0.029]	FALSE	IL27--[]-NUPR1	0.039581
9	rs437564	28818037	C/T	1.07e-07	0.024	[0.015,0.032]	FALSE	NPIPB9--[]-ATXN2L	0.000534
9	rs2726036	28347140	A/C	1.1e-07	0.022	[0.014,0.030]	FALSE	[CLN3,RP11-435I10.4]	0.089112
9	rs12446550	28543381	A/G	1.12e-07	-0.021	[-0.029,-0.013]	FALSE	IL27--[]-NUPR4	0.028896
9	rs373417947	28823631	D/I	1.12e-07	-0.022	[-0.030,-0.014]	FALSE	NPIPB9--[]-ATXN2L	0.000501
9	rs187668816	28829117	A/G	1.17e-07	-0.022	[-0.030,-0.014]	FALSE	NPIPB9--[]-ATXN2L	0.000361
9	rs200928817	28823041	D/I	1.19e-07	-0.022	[-0.030,-0.014]	FALSE	NPIPB9--[]-ATXN2L	0.000529
9	rs113623515	28530712	D/I	1.31e-07	-0.021	[-0.029,-0.013]	FALSE	[IL27]	0.051258
9	rs12928404	28847246	C/T	1.34e-07	-0.022	[-0.030,-0.014]	FALSE	[ATXN2L]	0.000319
9	rs7187776	28857645	A/G	1.35e-07	0.022	[0.014,0.030]	FALSE	[TUFM]	0.000316
9	rs148099387	28851377	D/I	1.41e-07	0.021	[0.013,0.029]	FALSE	[TUFM]	0.000317
9	rs147684209	28867061	C/T	1.44e-07	-0.021	[-0.029,-0.013]	FALSE	[SH2B1]	0.000292
9	rs11863370	28879484	A/G	1.5e-07	0.022	[0.014,0.030]	FALSE	[SH2B1]	0.00027
9	rs530400799	28426642	A/G	1.51e-07	-0.03	[-0.042,-0.019]	FALSE	[CLN3,RP11-435I10.4]	0.086609
9	rs138267369	28862888	D/I	1.56e-07	-0.021	[-0.029,-0.013]	FALSE	[SH2B1]	0.000309
9	rs141681863	28845028	D/I	1.57e-07	-0.021	[-0.029,-0.013]	FALSE	[ATXN2L]	0.000323
9	rs149808056:TG	28835680	D/I	1.62e-07	0.021	[0.013,0.029]	FALSE	[ATXN2L]	0.00035
9	rs26528	28517709	C/T	1.65e-07	-0.022	[-0.030,-0.014]	FALSE	[IL27]	0.054314
9	rs12325278	28848818	A/G	1.65e-07	0.022	[0.013,0.030]	FALSE	ATXN2L[]-TUFM	0.000317
9	rs62037371	28890131	A/C	1.66e-07	-0.022	[-0.030,-0.013]	FALSE	SH2B1[]-ATP2A3	0.000268
9	rs113079736	28860183	A/G	1.7e-07	-0.022	[-0.030,-0.013]	FALSE	[SH2B1]	0.000313
9	rs62036617	28827498	C/T	1.71e-07	-0.022	[-0.030,-0.014]	FALSE	NPIPB9--[]-ATXN2L	0.000366
9	rs62036618	28828834	A/C	1.72e-07	0.022	[0.014,0.030]	FALSE	NPIPB9--[]-ATXN2L	0.000364
9	rs8055138	28891465	C/T	1.72e-07	0.021	[0.013,0.030]	FALSE	[ATP2A1]	0.000267
9	rs11641216	28893532	A/G	1.74e-07	0.021	[0.013,0.030]	FALSE	[ATP2A1]	0.000264
9	rs2008514	28825605	A/G	1.79e-07	-0.022	[-0.030,-0.013]	FALSE	NPIPB9--[]-ATXN2L	0.000432
9	rs7498603	28882424	C/T	1.79e-07	-0.021	[-0.030,-0.013]	FALSE	[SH2B1]	0.00027
9	rs62037367	28874547	C/G	1.81e-07	0.021	[0.013,0.030]	FALSE	[SH2B1]	0.000274
9	rs11860513	28825420	C/T	1.82e-07	0.022	[0.013,0.030]	FALSE	NPIPB9--[]-ATXN2L	0.000434
9	rs1987472	28825777	C/T	1.82e-07	0.022	[0.013,0.030]	FALSE	NPIPB9--[]-ATXN2L	0.000427
9	rs1987471	28825866	G/T	1.82e-07	-0.022	[-0.030,-0.013]	FALSE	NPIPB9--[]-ATXN2L	0.000404
9	rs11859512	28871853	C/T	1.83e-07	0.021	[0.013,0.030]	FALSE	[SH2B1]	0.000287
9	rs7198606	28875122	G/T	1.83e-07	-0.021	[-0.029,-0.013]	FALSE	[SH2B1]	0.000271
9	rs11861132	28871860	A/G	1.85e-07	0.021	[0.013,0.030]	FALSE	[SH2B1]	0.000281
9	rs11861174	28871989	A/G	1.85e-07	0.021	[0.013,0.030]	FALSE	[SH2B1]	0.000281
9	rs6565229	28872598	C/T	1.85e-07	-0.021	[-0.030,-0.013]	FALSE	[SH2B1]	0.000277
9	rs11864750	28875204	A/T	1.85e-07	0.021	[0.013,0.030]	FALSE	[SH2B1]	0.000271
9	rs7193733	28875482	A/G	1.85e-07	0.021	[0.013,0.030]	FALSE	[SH2B1]	0.000271
9	rs8055982	28881202	A/C	1.85e-07	0.021	[0.013,0.030]	FALSE	[SH2B1]	0.00027
9	rs11864107	28885931	C/T	1.85e-07	-0.021	[-0.029,-0.013]	FALSE	SH2B1[]-ATP2A2	0.000269
9	rs113029997	28825100	C/T	1.87e-07	-0.022	[-0.030,-0.013]	FALSE	NPIPB9--[]-ATXN2L	0.000484
9	rs56404918	28846840	G/T	1.87e-07	-0.021	[-0.030,-0.013]	FALSE	[ATXN2L]	0.000323
9	rs56186137	28825953	A/G	1.89e-07	0.022	[0.013,0.030]	FALSE	NPIPB9--[]-ATXN2L	0.000397
9	rs62036616	28826307	A/G	1.89e-07	0.022	[0.013,0.030]	FALSE	NPIPB9--[]-ATXN2L	0.000389
9	rs55719896	28846866	A/G	1.9e-07	-0.021	[-0.030,-0.013]	FALSE	[ATXN2L]	0.000323
9	rs142724574	28551871	D/I	1.91e-07	0.022	[0.014,0.030]	FALSE	IL27--[]-NUPR5	0.028717
9	rs200618724	28833230	D/I	1.93e-07	-0.022	[-0.030,-0.014]	FALSE	[ATXN2L]	0.000357
9	rs12325014	28860237	C/G	1.94e-07	0.021	[0.013,0.029]	FALSE	[SH2B1]	0.000313
9	rs62036614	28824685	C/T	1.97e-07	-0.022	[-0.030,-0.013]	FALSE	NPIPB9--[]-ATXN2L	0.000487
9	rs2726032	28338043	C/T	1.99e-07	-0.022	[-0.030,-0.013]	FALSE	[CLN3,RP11-435I10.4]	0.089508
9	rs7498555	28893571	C/T	2e-07	-0.021	[-0.029,-0.013]	FALSE	[ATP2A1]	0.000262
9	rs56358680	28843118	A/G	2.01e-07	0.021	[0.013,0.029]	FALSE	[ATXN2L]	0.000336
9	rs55991577	28843025	C/T	2.03e-07	0.021	[0.013,0.029]	FALSE	[ATXN2L]	0.00034
9	rs62036626	28844284	A/G	2.03e-07	0.021	[0.013,0.029]	FALSE	[ATXN2L]	0.000328
9	rs62036657	28844365	A/G	2.03e-07	-0.021	[-0.029,-0.013]	FALSE	[ATXN2L]	0.000326
9	rs62037369	28883841	C/T	2.03e-07	0.021	[0.013,0.029]	FALSE	[SH2B1]	0.000269
9	rs55830740	28847149	C/G	2.04e-07	-0.021	[-0.029,-0.013]	FALSE	[ATXN2L]	0.00032
9	rs12444171	28845251	A/G	2.05e-07	-0.021	[-0.029,-0.013]	FALSE	[ATXN2L]	0.000323
9	rs7499337	28872354	C/G	2.09e-07	-0.021	[-0.029,-0.013]	FALSE	[SH2B1]	0.000277
9	rs62037366	28871657	A/C	2.1e-07	-0.021	[-0.029,-0.013]	FALSE	[SH2B1]	0.000288
9	rs11150609	28870596	A/G	2.13e-07	0.021	[0.013,0.029]	FALSE	[SH2B1]	0.000289
9	rs62036613	28823097	A/G	2.14e-07	0.021	[0.013,0.030]	FALSE	NPIPB9--[]-ATXN2L	0.000521
9	rs78613234	28839425	C/T	2.15e-07	-0.021	[-0.029,-0.013]	FALSE	[ATXN2L]	0.000343
9	rs28403629	28854769	A/G	2.17e-07	0.021	[0.013,0.029]	FALSE	[TUFM]	0.000316
9	rs4788099	28855727	A/G	2.17e-07	0.021	[0.013,0.029]	FALSE	[TUFM]	0.000316
9	rs9972768	28861734	A/C	2.17e-07	0.021	[0.013,0.029]	FALSE	[SH2B1]	0.000313
9	rs9972693	28859802	A/G	2.18e-07	0.021	[0.013,0.029]	FALSE	[TUFM]	0.000315
9	rs56040780	28861881	C/T	2.18e-07	0.021	[0.013,0.029]	FALSE	[SH2B1]	0.000309
9	rs72793815	28863451	A/G	2.18e-07	-0.021	[-0.029,-0.013]	FALSE	[SH2B1]	0.000302
9	rs4788101	28867804	C/T	2.18e-07	0.021	[0.013,0.029]	FALSE	[SH2B1]	0.00029
9	rs3088215	28853996	A/C	2.19e-07	0.021	[0.013,0.029]	TRUE	[TUFM]	0.000316
9	rs61737565	28855522	C/G	2.19e-07	-0.021	[-0.029,-0.013]	FALSE	[TUFM]	0.000316
9	rs4788100	28864673	C/T	2.19e-07	-0.021	[-0.029,-0.013]	FALSE	[SH2B1]	0.000297
9	rs62037363	28865042	C/T	2.2e-07	-0.021	[-0.029,-0.013]	FALSE	[SH2B1]	0.000293
9	rs12325113	28848668	C/T	2.21e-07	-0.021	[-0.029,-0.013]	FALSE	ATXN2L[]-TUFM	0.000317
9	rs62036624	28839930	G/T	2.23e-07	0.021	[0.013,0.029]	FALSE	[ATXN2L]	0.000342
9	rs12448902	28871191	C/G	2.26e-07	0.021	[0.013,0.029]	FALSE	[SH2B1]	0.000289
9	rs62037364	28868695	A/G	2.27e-07	-0.021	[-0.029,-0.013]	FALSE	[SH2B1]	0.00029
10	rs534456728	30024002	D/I	5.89e-08	-0.022	[-0.030,-0.014]	FALSE	DOC2A--[]--C16orf92	0.1108
10	rs142032045	30029600	D/I	1.13e-07	0.022	[0.014,0.031]	FALSE	DOC2A--[]--C16orf92	0.061338
10	rs12921753	30018720	C/T	1.25e-07	0.021	[0.013,0.029]	FALSE	[DOC2A]	0.05254
10	rs12598856	30029548	C/T	1.55e-07	0.021	[0.013,0.029]	FALSE	DOC2A--[]--C16orf92	0.043186
10	rs35467921	30048553	C/T	1.55e-07	0.021	[0.013,0.029]	FALSE	FAM57B--[]--ALDOA	0.043383
10	rs11649274	30026469	A/G	1.62e-07	-0.021	[-0.029,-0.013]	FALSE	DOC2A--[]--C16orf92	0.041443
10	rs3814877	30042677	G/T	1.68e-07	0.021	[0.013,0.029]	FALSE	FAM57B--[]--ALDOA	0.040088
10	rs4788218	30055750	C/T	1.7e-07	-0.021	[-0.029,-0.013]	FALSE	FAM57B--[]--ALDOA	0.039896
10	rs12444108	30027694	A/G	1.8e-07	-0.021	[-0.029,-0.013]	FALSE	DOC2A--[]--C16orf92	0.037323
10	rs12325400	30023786	C/G	1.97e-07	0.021	[0.013,0.029]	FALSE	DOC2A--[]--C16orf92	0.03428
10	rs11642430	30045789	C/G	1.99e-07	0.021	[0.013,0.029]	FALSE	FAM57B--[]--ALDOA	0.034097
10	rs11642612	30030195	A/C	2.1e-07	0.021	[0.013,0.029]	FALSE	DOC2A--[]--C16orf92	0.031821
10	rs12935701	30026748	C/T	2.15e-07	0.021	[0.013,0.029]	FALSE	DOC2A--[]--C16orf92	0.031395
10	rs11150581	30030699	C/T	2.27e-07	-0.021	[-0.029,-0.013]	FALSE	DOC2A--[]--C16orf92	0.02982
10	rs35105141	30057148	C/T	2.76e-07	0.021	[0.013,0.029]	FALSE	FAM57B--[]--ALDOA	0.024928
10	rs1140239	30021402	C/T	3.34e-07	0.02	[0.013,0.028]	TRUE	[DOC2A]	0.020312
10	rs9939774	30068354	C/T	3.49e-07	0.021	[0.013,0.029]	FALSE	[ALDOA]	0.019881
10	rs201884359	30093386	D/I	4.77e-07	-0.023	[-0.031,-0.014]	FALSE	[PPP4C]	0.016191
10	rs34855001	30066333	D/I	5.15e-07	-0.022	[-0.030,-0.013]	FALSE	[ALDOA]	0.014572
10	rs10581333	30067538	D/I	5.57e-07	-0.022	[-0.030,-0.013]	FALSE	[ALDOA]	0.013511
10	rs8054556	29958216	A/G	6.74e-07	-0.02	[-0.028,-0.012]	FALSE	KCTD13--[]--TMEM219	0.010371
10	rs3833842	30098190	D/I	8.23e-07	-0.022	[-0.030,-0.013]	FALSE	[TBX6]	0.009392
10	rs772196439	30098195	D/I	8.92e-07	-0.026	[-0.037,-0.016]	FALSE	[TBX6]	0.010589
10	rs775650641	29964970	D/I	9.05e-07	0.02	[0.012,0.028]	FALSE	KCTD13--[]-TMEM219	0.007846
10	rs3814883	29994922	C/T	9.45e-07	0.02	[0.012,0.028]	FALSE	[TAOK2]	0.007514
10	rs12934406	29982566	C/T	1.01e-06	0.02	[0.012,0.027]	FALSE	[TMEM219]	0.006976
10	rs12445982	29982484	A/G	1.05e-06	-0.019	[-0.027,-0.012]	FALSE	[TMEM219]	0.006744
10	rs8056535	29960468	A/G	1.16e-06	-0.02	[-0.027,-0.012]	FALSE	KCTD13--[]--TMEM219	0.006146
10	rs113399296	29969869	D/I	1.16e-06	-0.02	[-0.028,-0.012]	FALSE	KCTD13--[]-TMEM219	0.006196
10	rs4788195	29960593	C/T	1.18e-06	-0.02	[-0.027,-0.012]	FALSE	KCTD13--[]--TMEM219	0.006069
10	rs4283241	29988349	A/G	1.29e-06	-0.019	[-0.027,-0.012]	FALSE	[TAOK2]	0.005521
10	rs7190185	29962352	A/G	1.31e-06	0.019	[0.012,0.027]	FALSE	KCTD13--[]--TMEM219	0.00546
10	rs12918652	29964357	C/T	1.41e-06	-0.019	[-0.027,-0.012]	FALSE	KCTD13--[]-TMEM219	0.005083
10	rs11646127	29966277	C/G	1.41e-06	-0.019	[-0.027,-0.012]	FALSE	KCTD13--[]-TMEM219	0.005097
10	rs7204797	29968015	C/T	1.41e-06	0.019	[0.012,0.027]	FALSE	KCTD13--[]-TMEM219	0.005102
10	rs10871451	29986205	C/G	1.41e-06	0.019	[0.011,0.027]	FALSE	[TAOK2]	0.005091
10	rs4787486	29977562	A/T	1.42e-06	0.019	[0.012,0.027]	FALSE	[TMEM219]	0.005063
10	rs4788202	29978003	C/T	1.43e-06	0.019	[0.012,0.027]	FALSE	[TMEM219]	0.005029
10	rs9932196	29983119	G/T	1.46e-06	0.019	[0.011,0.027]	FALSE	[TMEM219]	0.004908
10	rs4788196	29967434	A/G	1.48e-06	0.019	[0.011,0.027]	FALSE	KCTD13--[]-TMEM219	0.004855
10	rs9932702	29982961	C/T	1.55e-06	0.019	[0.011,0.027]	FALSE	[TMEM219]	0.004638
10	rs4788197	29970834	A/G	1.58e-06	-0.019	[-0.027,-0.011]	FALSE	KCTD13--[]-TMEM219	0.004568
10	rs9925102	29983148	C/T	1.58e-06	-0.019	[-0.027,-0.011]	FALSE	[TMEM219]	0.004541
10	rs4788200	29971265	G/T	1.59e-06	0.019	[0.011,0.027]	FALSE	KCTD13--[]-TMEM219	0.004553
10	rs4318227	29984839	C/G	1.59e-06	0.019	[0.011,0.027]	FALSE	TMEM219--[]--TAOK2	0.004529
10	rs6565173	29974167	A/G	1.61e-06	-0.019	[-0.027,-0.011]	FALSE	[TMEM219]	0.004486
10	rs4788204	29995218	A/G	1.61e-06	-0.019	[-0.027,-0.011]	FALSE	[TAOK2]	0.004453
10	rs7193532	29962802	A/G	1.66e-06	-0.019	[-0.027,-0.011]	FALSE	KCTD13--[]--TMEM219	0.004353
10	rs11150576	29965496	C/T	1.66e-06	0.019	[0.011,0.027]	FALSE	KCTD13--[]-TMEM219	0.004345
10	rs11150577	29986525	A/G	1.69e-06	-0.019	[-0.027,-0.011]	FALSE	[TAOK2]	0.004262
10	rs11901	29984070	C/G	1.71e-06	0.019	[0.011,0.027]	FALSE	[TMEM219]	0.004221
10	rs4788201	29972690	C/T	1.77e-06	0.019	[0.011,0.027]	FALSE	KCTD13--[]-TMEM219	0.0041
10	rs12921996	30011618	C/T	1.78e-06	0.019	[0.011,0.027]	FALSE	[INO80E]	0.004043
10	rs11642046	29993108	C/G	1.8e-06	0.019	[0.011,0.027]	FALSE	[TAOK2]	0.004002
10	rs3814884	29994736	A/T	1.9e-06	-0.019	[-0.027,-0.011]	FALSE	[TAOK2]	0.003805
10	rs4788198	29970835	C/T	1.92e-06	0.019	[0.011,0.027]	FALSE	KCTD13--[]-TMEM219	0.003849
10	rs11150579	30000330	G/T	1.98e-06	-0.019	[-0.027,-0.011]	FALSE	TAOK2--[]--HIRIP3	0.003642
10	rs4788210	30013674	C/G	1.98e-06	0.019	[0.011,0.027]	FALSE	[INO80E]	0.003649
10	rs3814881	30000901	A/G	2.02e-06	-0.019	[-0.027,-0.011]	FALSE	TAOK2--[]--HIRIP3	0.003572
10	rs11150580	30014564	C/T	2.02e-06	0.019	[0.011,0.027]	FALSE	[INO80E]	0.003578
10	rs3814880	30017895	C/T	2.03e-06	-0.019	[-0.027,-0.011]	FALSE	[DOC2A]	0.003556
10	rs3935873	30018500	C/T	2.04e-06	0.019	[0.011,0.027]	FALSE	[DOC2A]	0.003542
10	rs9925915	29993686	C/G	2.06e-06	-0.019	[-0.027,-0.011]	FALSE	[TAOK2]	0.003506
10	rs4787489	29995880	A/G	2.06e-06	-0.019	[-0.027,-0.011]	FALSE	[TAOK2]	0.00352
10	rs9924686	30003076	A/G	2.1e-06	-0.019	[-0.027,-0.011]	FALSE	TAOK2--[]--HIRIP3	0.003449
10	rs4788209	30013266	C/T	2.1e-06	0.019	[0.011,0.027]	FALSE	[INO80E]	0.003442
10	rs560203961	30043964	D/I	2.78e-06	-0.021	[-0.030,-0.012]	FALSE	FAM57B--[]--ALDOA	0.002996
10	rs4583255	29988941	A/G	2.84e-06	0.018	[0.010,0.025]	FALSE	[TAOK2]	0.002463
10	rs4788203	29978827	A/G	3.5e-06	-0.019	[-0.027,-0.011]	FALSE	[TMEM219]	0.00216
10	rs541894691	29979064	C/T	5.5e-06	0.019	[0.011,0.027]	FALSE	[TMEM219]	0.001449
10	rs561292678	29976886	D/I	1.06e-05	-0.018	[-0.026,-0.010]	FALSE	[TMEM219]	0.000756
10	rs554034334	29972465	D/I	1.44e-05	0.018	[0.010,0.027]	FALSE	KCTD13--[]-TMEM219	0.000583
10	rs12919683	29943367	C/T	1.99e-05	-0.018	[-0.026,-0.010]	FALSE	KCTD13-[]--TMEM219	0.000414
10	rs4527039	29946945	C/T	2.05e-05	-0.017	[-0.025,-0.009]	FALSE	KCTD13-[]--TMEM219	0.000397
10	rs4402589	29954654	G/T	2.06e-05	-0.017	[-0.025,-0.009]	FALSE	KCTD13--[]--TMEM219	0.000394
10	rs11644809	29935505	A/G	2.12e-05	-0.018	[-0.026,-0.010]	FALSE	[KCTD13]	0.000397
10	rs8059619	29925445	C/T	2.2e-05	0.017	[0.009,0.025]	FALSE	[KCTD13]	0.000371
10	rs12716975	29950829	C/T	2.2e-05	0.017	[0.009,0.025]	FALSE	KCTD13--[]--TMEM219	0.000372
10	rs3924855	29954955	A/G	2.2e-05	0.017	[0.009,0.025]	FALSE	KCTD13--[]--TMEM219	0.00037
10	rs11150582	30034127	C/G	2.22e-05	-0.025	[-0.037,-0.014]	FALSE	DOC2A--[]--C16orf92	0.000535
10	rs4788190	29948401	A/G	2.55e-05	-0.017	[-0.025,-0.009]	FALSE	KCTD13--[]--TMEM219	0.000322
10	rs4609871	29932064	C/T	2.61e-05	0.017	[0.009,0.025]	FALSE	[KCTD13]	0.000315
10	rs536906899	30122181	D/I	2.61e-05	-0.019	[-0.027,-0.010]	FALSE	[GDPD3]	0.000343
10	rs11649612	29946670	C/T	2.75e-05	-0.017	[-0.025,-0.009]	FALSE	KCTD13-[]--TMEM219	0.0003
10	rs11642933	29946708	A/G	2.78e-05	-0.017	[-0.025,-0.009]	FALSE	KCTD13-[]--TMEM219	0.000297
10	rs12933498	29943459	A/C	2.97e-05	-0.017	[-0.025,-0.009]	FALSE	KCTD13-[]--TMEM219	0.000279
10	rs12716974	29944832	A/G	2.99e-05	-0.017	[-0.025,-0.009]	FALSE	KCTD13-[]--TMEM219	0.000278
10	rs35810240	30061245	D/I	3.39e-05	-0.021	[-0.030,-0.011]	FALSE	FAM57B--[]--ALDOA	0.000301
11	rs57823886	14198018	A/G	1.94e-07	0.026	[0.016,0.036]	FALSE	NA	3.5e-05
11	rs55764924	14239043	A/T	4.57e-07	0.026	[0.016,0.036]	FALSE	[ASF1B]	3.3e-05
11	rs111624030	14252646	D/I	4.88e-05	-0.018	[-0.027,-0.010]	FALSE	[ASF1B]	3.3e-05
11	rs12463234	14162024	C/T	0.000172	-0.02	[-0.031,-0.010]	FALSE	[IL27RA]	6.8e-05
11	rs117241362	14421358	C/T	0.000224	0.14	[0.066,0.215]	FALSE	[ASF1B]	3e-05
11	rs10404921	14162347	C/G	0.000279	-0.017	[-0.026,-0.008]	FALSE	[IL27RA]	6.5e-05
11	rs74183053	14177828	C/T	0.000297	0.016	[0.007,0.024]	FALSE	PALM3--[]--EEF1DP1	4.7e-05
11	rs10404803	14161745	G/T	0.0003	0.017	[0.008,0.026]	FALSE	[IL27RA]	7e-05
11	rs35666756:CGGG	14184713	D/I	0.000326	-0.016	[-0.025,-0.007]	FALSE	[C19orf67]	4.3e-05
11	rs35791732	14004730	D/I	0.000355	0.017	[0.008,0.027]	FALSE	[C19orf57]	0.000368
11	rs2306192	14143016	A/G	0.000391	0.017	[0.008,0.026]	FALSE	[IL27RA]	9.7e-05
11	rs7255254	14185962	A/G	0.000393	0.015	[0.007,0.024]	FALSE	[C19orf67]	4e-05
11	rs3745456:G	14016833	A/G	0.00042	-0.017	[-0.027,-0.008]	FALSE	[C19orf57]	0.00024
11	rs74183052	14175226	C/T	0.000423	-0.015	[-0.024,-0.007]	FALSE	PALM3--[]--EEF1DP1	5.4e-05
11	rs146095643	14175887	C/T	0.000433	-0.016	[-0.025,-0.007]	FALSE	PALM3--[]--EEF1DP1	4.9e-05
11	rs142096538	14175889	A/C	0.000433	0.016	[0.007,0.025]	FALSE	PALM3--[]--EEF1DP1	4.8e-05
11	rs371616507	14175885	D/I	0.000434	0.016	[0.007,0.025]	FALSE	PALM3--[]--EEF1DP1	5e-05
11	rs376488846	14175890	D/I	0.000434	-0.016	[-0.025,-0.007]	FALSE	PALM3--[]--EEF1DP1	4.8e-05
11	rs3745457	14016774	A/G	0.000448	0.017	[0.008,0.027]	FALSE	[C19orf57]	0.00024
11	rs7256164	14019334	C/T	0.00045	0.017	[0.008,0.027]	FALSE	[CC2D1A]	0.000237
11	rs10405523	14038102	A/G	0.000461	0.019	[0.008,0.029]	FALSE	[CC2D1A]	0.000193
11	rs34679323	14001516	A/C	0.000484	0.017	[0.007,0.027]	FALSE	[C19orf57]	0.000397
11	rs10415602	14005618	A/G	0.000484	-0.017	[-0.027,-0.007]	FALSE	[C19orf57]	0.000358
11	rs10854127	14179876	C/T	0.000496	0.016	[0.007,0.024]	FALSE	PALM3--[]--EEF1DP1	4.6e-05
11	rs10415098	14007696	A/G	0.000499	0.017	[0.007,0.027]	FALSE	[C19orf57]	0.000325
11	rs10419382	14002931	C/T	0.000526	-0.017	[-0.026,-0.007]	FALSE	[C19orf57]	0.000375
11	rs10420565	14003127	A/G	0.000528	-0.017	[-0.026,-0.007]	FALSE	[C19orf57]	0.000375
11	rs8101878	14009517	A/C	0.000541	0.017	[0.007,0.026]	FALSE	[C19orf57]	0.000279
11	rs142796176	14176651	D/I	0.000546	0.015	[0.007,0.024]	FALSE	PALM3--[]--EEF1DP1	4.7e-05
11	rs28630982	14127409	A/G	0.000556	-0.017	[-0.027,-0.007]	FALSE	RFX1--[]--RLN3	0.000126
11	rs7252691	14128728	A/G	0.000563	-0.019	[-0.030,-0.008]	FALSE	RFX1--[]--RLN3	0.000109
11	rs8104649	14016213	C/T	0.000587	0.017	[0.007,0.026]	FALSE	[C19orf57]	0.000241
11	rs145838001	14175888	A/C	0.000634	0.015	[0.007,0.024]	FALSE	PALM3--[]--EEF1DP1	4.9e-05
11	rs6511900	14015936	A/G	0.000653	-0.017	[-0.026,-0.007]	FALSE	[C19orf57]	0.000242
11	rs3803892	14000170	C/T	0.000671	0.016	[0.007,0.025]	FALSE	[C19orf57]	0.000436
11	rs10412117	14127142	C/T	0.00068	-0.016	[-0.025,-0.007]	FALSE	RFX1--[]--RLN3	0.000128
11	rs575433126	14002884	D/I	0.000684	-0.016	[-0.026,-0.007]	FALSE	[C19orf57]	0.000394
11	rs10424261	14161072	C/T	0.000693	0.016	[0.007,0.025]	FALSE	[IL27RA]	7e-05
11	rs7256820	14011910	C/T	0.000697	-0.017	[-0.026,-0.007]	FALSE	[C19orf57]	0.000263
11	rs34994668	14003419	G/T	0.000705	0.017	[0.007,0.026]	FALSE	[C19orf57]	0.000375
11	rs8112868	14016188	A/G	0.000718	-0.016	[-0.026,-0.007]	FALSE	[C19orf57]	0.000242
11	rs10417814	14002905	A/G	0.000722	0.016	[0.007,0.026]	FALSE	[C19orf57]	0.000378
11	rs11085875	14003896	C/T	0.000724	-0.016	[-0.026,-0.007]	FALSE	[C19orf57]	0.000375
11	rs2305775	14000870	C/T	0.000727	-0.016	[-0.026,-0.007]	TRUE	[C19orf57]	0.000419
11	rs10417145	14007507	A/T	0.000728	-0.016	[-0.026,-0.007]	FALSE	[C19orf57]	0.000331
11	rs139351176	14005338	D/I	0.000743	0.016	[0.007,0.025]	FALSE	[C19orf57]	0.000367
11	rs10415991	13998570	A/G	0.000745	-0.016	[-0.026,-0.007]	FALSE	[C19orf57]	0.002973
11	rs7246872	14007146	C/T	0.000747	0.016	[0.007,0.026]	FALSE	[C19orf57]	0.000339
11	rs4414603	13998664	A/C	0.000755	-0.016	[-0.026,-0.007]	FALSE	[C19orf57]	0.001077
11	rs2420167	13998831	A/G	0.000758	-0.016	[-0.026,-0.007]	FALSE	[C19orf57]	0.000983
11	rs571505725	14004349	D/I	0.000758	-0.016	[-0.025,-0.007]	FALSE	[C19orf57]	0.00037
11	rs877701	13999426	C/T	0.000759	0.016	[0.007,0.026]	FALSE	[C19orf57]	0.000517
11	rs2013999	13999740	C/G	0.000759	0.016	[0.007,0.026]	FALSE	[C19orf57]	0.000486
11	rs3803891	14000400	A/G	0.000759	-0.016	[-0.026,-0.007]	FALSE	[C19orf57]	0.000423
11	rs78154133	14153138	A/G	0.000762	-0.018	[-0.029,-0.008]	FALSE	[IL27RA]	8.3e-05
11	rs7258588	13999797	A/G	0.000763	-0.016	[-0.026,-0.007]	FALSE	[C19orf57]	0.000485
11	rs8100935	14009469	C/G	0.000765	0.016	[0.007,0.026]	FALSE	[C19orf57]	0.000302
11	rs146712091	14014417	D/I	0.000792	0.017	[0.007,0.026]	FALSE	[C19orf57]	0.000248
11	rs33994437	14008342	D/I	0.000806	-0.016	[-0.025,-0.007]	FALSE	[C19orf57]	0.000306
11	rs74824519	14150859	G/T	0.000818	0.018	[0.007,0.029]	FALSE	[IL27RA]	8.6e-05
11	rs10416541	13999190	C/T	0.000826	-0.016	[-0.026,-0.007]	FALSE	[C19orf57]	0.00058
11	rs1811526	14014212	A/G	0.000826	-0.016	[-0.026,-0.007]	FALSE	[C19orf57]	0.00025
11	rs77963374	14152275	A/C	0.00085	-0.018	[-0.028,-0.007]	FALSE	[IL27RA]	8.4e-05
11	rs150803264	14145457	C/G	0.000855	0.018	[0.007,0.029]	FALSE	[IL27RA]	9.4e-05
11	rs74181852	14177913	D/I	0.000858	-0.015	[-0.024,-0.006]	FALSE	PALM3--[]--EEF1DP1	4.7e-05
11	rs750580	14037768	C/T	0.000869	-0.018	[-0.028,-0.007]	FALSE	[CC2D1A]	0.000198
11	rs6511898	14015711	A/C	0.00088	0.016	[0.007,0.026]	TRUE	[C19orf57]	0.000242
11	rs6511899	14015815	C/T	0.000916	0.016	[0.007,0.026]	FALSE	[C19orf57]	0.000242
11	rs59015330	13998136	C/T	0.000918	-0.016	[-0.026,-0.007]	FALSE	[C19orf57]	0.650528
11	rs56025350	13998150	A/G	0.000919	0.016	[0.007,0.026]	FALSE	[C19orf57]	0.293697
11	rs61228126	13998167	C/T	0.000919	-0.016	[-0.026,-0.007]	FALSE	[C19orf57]	0.005316
11	rs773159463	14014418	D/I	0.000919	0.016	[0.007,0.026]	FALSE	[C19orf57]	0.000246
11	rs12460244	14146506	A/G	0.00094	0.018	[0.007,0.029]	FALSE	[IL27RA]	9e-05
11	rs142093330	14146263	A/G	0.000951	-0.018	[-0.029,-0.007]	FALSE	[IL27RA]	9.2e-05
11	rs12971500	14020573	C/T	0.00099	0.016	[0.007,0.026]	FALSE	[CC2D1A]	0.000225
11	rs34482561	14011187	A/G	0.00102	0.016	[0.006,0.026]	FALSE	[C19orf57]	0.000265
11	rs28395247	14011222	A/G	0.00102	-0.016	[-0.026,-0.006]	FALSE	[C19orf57]	0.000265
11	rs57755087	14020934	A/G	0.00102	0.016	[0.007,0.026]	FALSE	[CC2D1A]	0.000224
11	rs34492359	14013787	A/G	0.00103	0.016	[0.006,0.026]	FALSE	[C19orf57]	0.000252
11	rs12019	14072734	A/G	0.00103	0.016	[0.006,0.025]	TRUE	[RFX1]	0.000149
11	rs7247343	14135108	A/G	0.00103	0.017	[0.007,0.027]	FALSE	RFX1--[]--RLN3	0.000108
11	rs6511897	14012832	C/T	0.00104	-0.016	[-0.026,-0.006]	FALSE	[C19orf57]	0.000259
11	rs8103766	14013055	C/T	0.00104	0.016	[0.006,0.026]	FALSE	[C19orf57]	0.000254
11	rs6511905	14142616	C/G	0.00104	-0.016	[-0.025,-0.006]	FALSE	[IL27RA]	9.8e-05
11	rs8111004	14012165	A/G	0.00105	-0.016	[-0.026,-0.006]	FALSE	[C19orf57]	0.000262
11	rs8103895	14013168	C/T	0.00105	0.016	[0.006,0.026]	FALSE	[C19orf57]	0.000254
11	rs9676394	14013213	A/G	0.00106	0.016	[0.006,0.026]	FALSE	[C19orf57]	0.000253
11	rs4633842	14014501	A/T	0.00108	0.016	[0.006,0.025]	FALSE	[C19orf57]	0.000246
11	rs57338408	14155128	C/T	0.00115	-0.015	[-0.024,-0.006]	FALSE	[IL27RA]	8.1e-05
11	rs35666756:CG	14184713	D/I	0.00119	-0.014	[-0.023,-0.006]	FALSE	[C19orf67]	4.1e-05
11	rs143773877	14191695	D/I	0.00119	0.014	[0.006,0.023]	FALSE	[C19orf67]	3.8e-05
11	rs562131565	14017745	A/T	0.0012	0.13	[0.051,0.209]	FALSE	[C19orf57]	0.000237
11	rs73519631	14141271	A/C	0.00126	0.016	[0.006,0.025]	FALSE	[RLN3]	0.0001
11	rs4263049	14141480	A/G	0.00126	-0.016	[-0.025,-0.006]	FALSE	[RLN3]	0.0001
11	rs74181851	14173718	D/I	0.00126	0.014	[0.006,0.023]	FALSE	[IL27RA]	6.1e-05
11	rs111271889	14180999	A/G	0.00126	-0.014	[-0.022,-0.005]	FALSE	PALM3--[]--EEF1DP1	4.5e-05
11	rs187406295	14423311	A/G	0.00134	-0.116	[-0.186,-0.045]	FALSE	[ASF1B]	3e-05
11	rs35948318	14174017	D/I	0.00135	0.014	[0.006,0.023]	FALSE	PALM3--[]--EEF1DP1	5.7e-05
11	rs10422837	14158152	A/G	0.00139	-0.015	[-0.024,-0.006]	FALSE	[IL27RA]	7.1e-05
11	rs73519615	14127859	C/T	0.0014	0.017	[0.007,0.028]	FALSE	RFX1--[]--RLN3	0.000118
11	rs8109306	14128436	C/T	0.00144	0.017	[0.007,0.028]	FALSE	RFX1--[]--RLN3	0.00011
11	rs10422859	14190506	C/T	0.00145	0.014	[0.005,0.023]	FALSE	[C19orf67]	3.8e-05
11	rs7251796	14135656	C/T	0.00149	-0.017	[-0.027,-0.006]	FALSE	RFX1--[]--RLN3	0.000107
11	rs28475022	14137340	A/G	0.0015	-0.017	[-0.027,-0.006]	FALSE	RFX1--[]--RLN3	0.000106
11	rs6511908	14147263	G/T	0.00152	-0.015	[-0.024,-0.006]	FALSE	[IL27RA]	8.9e-05
11	rs7249702	14138212	A/G	0.00157	0.017	[0.006,0.027]	FALSE	RFX1--[]--RLN3	0.000102
11	rs11881500	14149814	C/T	0.00158	0.014	[0.005,0.023]	FALSE	[IL27RA]	8.7e-05
11	rs899170	14183577	C/G	0.00158	-0.013	[-0.022,-0.005]	FALSE	[C19orf67]	4.3e-05
11	rs6511912	14173983	C/T	0.0016	-0.014	[-0.022,-0.005]	FALSE	PALM3--[]--EEF1DP1	6e-05
11	rs35569385	14174471	C/T	0.00168	0.013	[0.005,0.022]	FALSE	PALM3--[]--EEF1DP1	5.6e-05
11	rs73508199	14174535	C/T	0.00172	0.013	[0.005,0.022]	FALSE	PALM3--[]--EEF1DP1	5.5e-05
11	rs7258963	14185226	C/T	0.00176	0.013	[0.005,0.022]	TRUE	[C19orf67]	4.1e-05
11	rs34438120	14187847	D/I	0.00179	-0.014	[-0.023,-0.005]	FALSE	[C19orf67]	3.9e-05
11	rs7507321	14127755	A/G	0.00187	0.016	[0.006,0.025]	FALSE	RFX1--[]--RLN3	0.00012
11	rs28564115	14033941	A/G	0.0019	-0.015	[-0.025,-0.006]	FALSE	[CC2D1A]	0.000204
11	rs7246718	14144190	C/T	0.00198	0.016	[0.006,0.027]	FALSE	[IL27RA]	9.5e-05
11	rs73508183	14152006	C/T	0.00198	-0.014	[-0.023,-0.005]	FALSE	[IL27RA]	8.4e-05
11	rs7507765	14127754	C/T	0.00204	0.015	[0.006,0.025]	FALSE	RFX1--[]--RLN3	0.00012
11	rs138817632	14179081	A/G	0.00208	-0.014	[-0.022,-0.005]	FALSE	PALM3--[]--EEF1DP1	4.7e-05
11	rs71170593	14189296	D/I	0.00208	-0.014	[-0.023,-0.005]	FALSE	[C19orf67]	3.9e-05
11	rs6511913	14195483	A/G	0.00239	0.013	[0.005,0.021]	FALSE	NA	3.6e-05
11	rs74933767	14049191	A/G	0.00244	0.017	[0.006,0.028]	FALSE	[CC2D1A]	0.000184
11	rs75389771	14165204	C/G	0.00245	-0.023	[-0.038,-0.008]	FALSE	[IL27RA]	6.3e-05
11	rs10425790	14140662	C/T	0.0025	-0.015	[-0.024,-0.005]	FALSE	[RLN3]	0.000101
11	rs113929985	14151850	G/T	0.00253	-0.017	[-0.027,-0.006]	FALSE	[IL27RA]	8.6e-05
11	rs79805695	14049143	C/G	0.0027	0.017	[0.006,0.028]	FALSE	[CC2D1A]	0.000185
11	rs2169764	14193735	A/G	0.00276	0.013	[0.004,0.021]	FALSE	NA	3.7e-05
11	rs35357458	14194458	A/C	0.00283	0.013	[0.004,0.021]	FALSE	NA	3.6e-05
11	rs116996409	14120577	C/T	0.00301	-0.046	[-0.076,-0.016]	FALSE	[RFX1]	0.00013
11	rs12460424	14129400	A/G	0.00355	0.017	[0.005,0.028]	FALSE	RFX1--[]--RLN3	0.000108
11	rs568320153:CAA	14016320	D/I	0.00373	-0.015	[-0.025,-0.005]	FALSE	[C19orf57]	0.000241
11	rs7247578	14138147	C/T	0.00377	-0.018	[-0.030,-0.006]	FALSE	RFX1--[]--RLN3	0.000103
11	rs8100676	14195892	A/C	0.00378	-0.011	[-0.019,-0.004]	FALSE	NA	3.6e-05
11	rs567614355	14178174	D/I	0.00395	0.013	[0.004,0.022]	FALSE	PALM3--[]--EEF1DP1	4.7e-05
11	rs561611001	14009964	D/I	0.00426	-0.016	[-0.026,-0.005]	FALSE	[C19orf57]	0.000265
11	rs12611223	14023630	C/T	0.00436	0.014	[0.004,0.024]	FALSE	[CC2D1A]	0.000221
11	rs8106192	14128151	G/T	0.00444	0.016	[0.005,0.027]	FALSE	RFX1--[]--RLN3	0.000115
11	rs186881054	14144304	A/T	0.00452	-0.12	[-0.203,-0.037]	FALSE	[IL27RA]	9.5e-05
11	rs1963954	14022824	A/G	0.00461	-0.014	[-0.024,-0.004]	FALSE	[CC2D1A]	0.000224
11	rs2305776	14029269	A/C	0.00466	-0.014	[-0.024,-0.004]	FALSE	[CC2D1A]	0.000219
11	rs10410239	14030689	C/T	0.0047	0.014	[0.004,0.024]	TRUE	[CC2D1A]	0.000205
11	rs9749328	14007463	A/G	0.00475	-0.031	[-0.052,-0.009]	FALSE	[C19orf57]	0.000331
11	rs62122097	14002025	C/T	0.00502	-0.028	[-0.047,-0.008]	FALSE	[C19orf57]	0.000395
11	rs2306190	14162676	A/C	0.0051	-0.011	[-0.019,-0.003]	FALSE	[IL27RA]	6.4e-05
11	rs568352165	13998583	D/I	0.00514	-0.015	[-0.026,-0.005]	FALSE	[C19orf57]	0.001198
11	rs74815106	14140463	A/G	0.00527	-0.016	[-0.027,-0.005]	FALSE	RFX1--[]--RLN3	0.000102
11	rs78161395	14141666	G/T	0.00548	-0.016	[-0.027,-0.005]	FALSE	[RLN3]	9.9e-05
11	rs8106190	14128347	A/C	0.00553	-0.016	[-0.027,-0.005]	FALSE	RFX1--[]--RLN3	0.000113
11	rs6511907	14146060	C/T	0.00646	0.014	[0.004,0.024]	FALSE	[IL27RA]	9.3e-05
11	rs118005906	14067171	A/G	0.00652	0.036	[0.010,0.063]	FALSE	[CC2D1A]	0.000174
11	rs58183008	14155328	A/G	0.00659	0.014	[0.004,0.024]	FALSE	[IL27RA]	7.7e-05
11	rs10417894	14146633	C/T	0.007	-0.014	[-0.024,-0.004]	FALSE	[IL27RA]	8.9e-05
11	rs10426386	14156282	A/G	0.0073	-0.014	[-0.023,-0.004]	FALSE	[IL27RA]	7.5e-05
11	rs192453098	14324801	C/T	0.00805	0.061	[0.016,0.107]	FALSE	[ASF1B]	3.2e-05
11	rs150979811	14418972	A/G	0.00864	0.072	[0.018,0.126]	FALSE	[ASF1B]	3.1e-05
11	rs76718464	14154122	C/T	0.0112	-0.022	[-0.039,-0.005]	FALSE	[IL27RA]	8.2e-05
11	rs78162407	14082269	C/T	0.0114	-0.038	[-0.068,-0.009]	FALSE	[RFX1]	0.000146
11	rs73001822	14254608	C/G	0.0117	-0.113	[-0.200,-0.025]	FALSE	[ASF1B]	3.3e-05
11	rs75502685	14042673	A/G	0.0124	-0.031	[-0.055,-0.007]	FALSE	[CC2D1A]	0.000192
11	rs117849773	14157902	A/C	0.0126	0.035	[0.008,0.063]	FALSE	[IL27RA]	7.3e-05
11	rs191279713	14004613	C/G	0.0142	-0.071	[-0.128,-0.014]	FALSE	[C19orf57]	0.000369
11	rs146753748	14226132	A/G	0.0145	-0.08	[-0.145,-0.016]	FALSE	[PRKACA]	3.5e-05
11	rs117993395	14361422	C/T	0.0148	-0.07	[-0.126,-0.014]	FALSE	[ASF1B]	3.2e-05
11	rs138067086	14090470	A/G	0.0149	-0.087	[-0.156,-0.017]	FALSE	[RFX1]	0.000144
11	rs549720752	14403426	A/G	0.0154	-0.068	[-0.124,-0.013]	FALSE	[ASF1B]	3.1e-05
11	rs377315385	14020184	G/T	0.018	-0.132	[-0.241,-0.023]	FALSE	[CC2D1A]	0.000235
11	rs184750670	14414892	A/G	0.02	0.151	[0.024,0.277]	FALSE	[ASF1B]	3.1e-05
11	rs554744747	14110532	A/G	0.0204	0.118	[0.018,0.217]	FALSE	[RFX1]	0.000142
11	rs149173757	14005840	C/T	0.0212	-0.131	[-0.242,-0.020]	FALSE	[C19orf57]	0.00034
11	rs147809250	14056392	A/G	0.0224	-0.032	[-0.059,-0.004]	FALSE	[CC2D1A]	0.000181
11	rs150506018	14187247	A/C	0.0226	0.049	[0.007,0.090]	FALSE	[C19orf67]	3.9e-05
11	rs146186583	14235976	A/G	0.023	-0.044	[-0.082,-0.006]	FALSE	[PRKACA]	3.5e-05
11	rs183314195	14176528	C/G	0.0232	-0.118	[-0.220,-0.016]	FALSE	PALM3--[]--EEF1DP1	4.7e-05
11	rs188250609	14065734	A/G	0.0235	-0.088	[-0.163,-0.012]	FALSE	[CC2D1A]	0.000181
11	rs201587672	14272817	D/I	0.0241	-0.052	[-0.098,-0.007]	FALSE	[ASF1B]	3.3e-05
11	rs141263487	14015073	C/T	0.0249	-0.128	[-0.239,-0.016]	FALSE	[C19orf57]	0.000243
11	rs577575947	14168529	A/G	0.0262	0.043	[0.005,0.081]	FALSE	[IL27RA]	6.3e-05
11	rs145872546	14015743	G/T	0.027	0.126	[0.014,0.237]	FALSE	[C19orf57]	0.000242
11	rs143212763	13999348	A/C	0.0291	-0.122	[-0.232,-0.012]	FALSE	[C19orf57]	0.000541
11	rs78659511	14271169	C/T	0.0319	-0.04	[-0.077,-0.003]	FALSE	[ASF1B]	3.3e-05
11	rs568085179	14215324	C/T	0.0329	-0.116	[-0.223,-0.009]	FALSE	[PRKACA]	3.5e-05
11	rs190469011	14192314	C/T	0.038	0.169	[0.009,0.328]	FALSE	[C19orf67]	3.7e-05
11	rs757997799	14182886	A/G	0.0382	0.118	[0.006,0.230]	FALSE	PALM3--[]--EEF1DP1	4.4e-05
11	rs201665826	14037703	A/G	0.0383	0.128	[0.007,0.249]	FALSE	[CC2D1A]	0.000204
11	rs148675798	14237713	C/T	0.0399	0.087	[0.004,0.171]	FALSE	[PRKACA]	3.4e-05
11	rs182866935	14204950	A/G	0.0402	0.109	[0.005,0.213]	FALSE	NA	3.5e-05
11	rs572316093	14184389	C/G	0.0412	-0.139	[-0.272,-0.006]	FALSE	[C19orf67]	4.3e-05
11	rs185882225	14160480	G/T	0.042	-0.054	[-0.105,-0.002]	FALSE	[IL27RA]	7e-05
11	rs547403089	14219274	C/T	0.0459	0.109	[0.002,0.215]	FALSE	[PRKACA]	3.5e-05
11	rs41296292	14208797	C/T	0.0473	0.127	[0.002,0.252]	FALSE	[PRKACA]	3.5e-05
11	rs72997446	14049644	C/T	0.0481	0.107	[0.001,0.213]	FALSE	[CC2D1A]	0.000181
11	rs188884641	14196354	A/G	0.0481	-0.126	[-0.252,-0.001]	FALSE	NA	3.5e-05
11	rs139833988	14231725	C/G	0.0488	-0.072	[-0.145,0.000]	FALSE	[PRKACA]	3.5e-05
11	rs573196657	14114272	A/G	0.0506	-0.142	[-0.285,0.000]	FALSE	[RFX1]	0.000139
11	rs185508648	14012198	C/G	0.0599	0.076	[-0.003,0.155]	FALSE	[C19orf57]	0.00026
11	rs73924871:A	14067116	A/C	0.0644	-0.065	[-0.133,0.004]	FALSE	[CC2D1A]	0.000179
11	rs759961221	14117195	G/T	0.0669	0.087	[-0.006,0.179]	FALSE	[RFX1]	0.000132
11	rs146550820	14044214	C/T	0.0701	0.096	[-0.008,0.200]	FALSE	[CC2D1A]	0.000185
11	rs145945556	14279801	C/T	0.0704	-0.063	[-0.131,0.005]	FALSE	[ASF1B]	3.2e-05
11	rs191388935	14286259	C/G	0.0729	0.106	[-0.010,0.222]	FALSE	[ASF1B]	3.2e-05
11	rs574775522	14132354	A/T	0.0731	0.068	[-0.006,0.142]	FALSE	RFX1--[]--RLN3	0.000108
11	rs534867224	14326982	D/I	0.0805	0.079	[-0.010,0.168]	FALSE	[ASF1B]	3.2e-05
11	rs562963942	14278139	G/T	0.0872	0.093	[-0.014,0.199]	FALSE	[ASF1B]	3.3e-05
11	rs565554304	14237336	A/T	0.0912	-0.111	[-0.240,0.018]	FALSE	[PRKACA]	3.4e-05
11	rs186603589	14286193	C/T	0.093	-0.099	[-0.215,0.017]	FALSE	[ASF1B]	3.2e-05
11	rs74735707	14217706	A/G	0.0961	-0.109	[-0.237,0.019]	FALSE	[PRKACA]	3.5e-05
11	rs138350616	14068295	A/G	0.0973	0.091	[-0.017,0.199]	FALSE	[CC2D1A]	0.000153
11	rs73924055	14076125	A/G	0.0975	0.091	[-0.017,0.199]	FALSE	[RFX1]	0.000149
11	rs73924873	14067345	C/T	0.0978	-0.091	[-0.200,0.017]	FALSE	[CC2D1A]	0.000171
11	rs544072120	14233387	C/G	0.0988	-0.133	[-0.291,0.025]	FALSE	[PRKACA]	3.5e-05
11	rs150148651	14067820	A/G	0.0995	0.091	[-0.017,0.199]	FALSE	[CC2D1A]	0.000154
11	rs111625844	14066857	C/T	0.102	0.088	[-0.017,0.193]	FALSE	[CC2D1A]	0.00018
11	rs563935206	14181774	C/G	0.102	-0.094	[-0.207,0.019]	FALSE	PALM3--[]--EEF1DP1	4.5e-05
11	rs73924057	14078053	A/C	0.104	0.09	[-0.018,0.198]	FALSE	[RFX1]	0.000147
11	rs562822039	14175710	D/I	0.104	-0.082	[-0.181,0.017]	FALSE	PALM3--[]--EEF1DP1	5e-05
11	rs537005067	14134485	A/G	0.105	0.097	[-0.020,0.214]	FALSE	RFX1--[]--RLN3	0.000108
11	rs10419533	14032762	A/C	0.107	0.094	[-0.020,0.209]	FALSE	[CC2D1A]	0.000204
11	rs10414381	14072305	A/G	0.107	0.088	[-0.019,0.196]	FALSE	[CC2D1A]	0.00015
11	rs140675725	14122400	C/T	0.108	-0.091	[-0.201,0.020]	FALSE	[RFX1]	0.000129
11	rs188143865	14093747	A/G	0.109	-0.103	[-0.230,0.023]	FALSE	[RFX1]	0.000144
11	rs528793937	14116829	C/G	0.109	-0.09	[-0.201,0.020]	FALSE	[RFX1]	0.000134
11	rs148742282	14112038	C/G	0.11	-0.088	[-0.197,0.020]	FALSE	[RFX1]	0.000139
11	rs577213692	14111433	A/G	0.112	-0.114	[-0.254,0.026]	FALSE	[RFX1]	0.000141
11	rs10401867	14030521	A/G	0.113	-0.093	[-0.208,0.022]	FALSE	[CC2D1A]	0.000206
11	rs536515138	14245449	C/T	0.113	-0.109	[-0.243,0.026]	FALSE	[ASF1B]	3.3e-05
11	rs7250087	14030290	C/T	0.116	-0.091	[-0.205,0.022]	FALSE	[CC2D1A]	0.000213
11	rs190495171	14117747	C/T	0.118	-0.088	[-0.199,0.022]	FALSE	[RFX1]	0.00013
11	rs571064537	14057066	D/I	0.128	-0.11	[-0.252,0.032]	FALSE	[CC2D1A]	0.000181
11	rs73924872	14067125	C/T	0.135	-0.108	[-0.250,0.034]	FALSE	[CC2D1A]	0.000177
11	rs562533920	14361502	A/G	0.14	0.093	[-0.030,0.215]	FALSE	[ASF1B]	3.2e-05
11	rs773085333	14042776	A/C	0.143	-0.113	[-0.265,0.038]	FALSE	[CC2D1A]	0.000187
11	rs528517758	14013916	C/G	0.151	0.104	[-0.038,0.247]	FALSE	[C19orf57]	0.000252
11	rs114300990	14030505	A/T	0.159	-0.108	[-0.259,0.042]	FALSE	[CC2D1A]	0.000212

## Sheet: ST6
Supplementary Table 6. Associations between independent SNPs from the delay discounting GWAS and other traits available in the GWAS catalog.
locus	rsID	dist	rsqr	P value	PubMed ID	trait	gene name	pubdate	gene context
1	rs6541349	187475	0.76	6e-13	30038396	Highest math class taken (MTAG)	Intergenic	2018-07-23	CCDC18--[]--DR1
1	rs1967721	25990	0.78	3e-10	30038396	Highest math class taken (MTAG)	Intergenic	2018-07-23	[TMED5]
2	rs3792142	483737	0.64	6e-11	30038396	Self-reported math ability (MTAG)	Intergenic	2018-07-23	[REV1]
2	rs57977991	486970	0.64	1e-08	30038396	Cognitive performance	Intergenic	2018-07-23	[REV1]
3	rs1901477	-328957	0.51	2e-31	30643251	Smoking initiation		2019-01-14	TMEM182---[]
3	rs1869073	-251420	0.55	5e-22	30643251	Age of smoking initiation		2019-01-14	TMEM182---[]
3	rs264974	-187655	0.6	9e-17	30595370	Smoking status		2018-12-27	TMEM182---[]
3	rs264952	-152629	0.54	5e-14	30643251	Smoking cessation		2019-01-14	TMEM182---[]
3	rs6738833	-305049	0.51	9e-14	30617275	Smoking initiation	TMEM182	2019-01-07	TMEM182---[]
3	rs264979	-186678	0.59	6e-13	29844566	Reaction time	CAPZBP1	2018-05-29	TMEM182---[]
3	rs6707445	-35082	0.87	1e-12	30595370	Body mass index		2018-12-27	TMEM182---[]
3	rs264962	-147395	0.53	2e-12	30239722	Body mass index		2018-09-14	TMEM182---[]
3	rs2678670	13624	0.79	3e-10	31689377	Lifetime smoking index		2019-11-06	[]
3	rs4851031	-290990	0.56	2e-09	29500382	Feeling nervous		2018-03-02	TMEM182---[]
3	rs72820274	-43016	0.75	1e-08	30804565	Insomnia		2019-02-25	TMEM182---[]
3	rs10174328	-276241	0.6	1e-08	30867560	Anxiety/tension	ZNF547	2019-03-13	TMEM182---[]
3	rs1550536	-4806	0.5	2e-08	30038396	Highest math class taken (MTAG)	Intergenic	2018-07-23	[]
3	rs1441102	23922	0.78	4e-08	30643256	Depressive symptoms		2019-01-14	[]---POU3F3
3	rs266060	-371079	0.52	4e-08	30643258	Number of sexual partners	TMEM182	2019-01-14	TMEM182---[]
3	rs264943	-157399	0.6	7e-06	22174851	HIV-1 viral setpoint	Intergenic	2011-12-12	TMEM182---[]
3	rs1093422	-365997	0.5	9e-06	28928442	Pneumonia		2017-09-19	TMEM182---[]
4	rs16851483	72453	0.56	5e-25	30239722	Body mass index		2018-09-14	[RASA2]
4	rs3821709	77290	0.56	3e-18	30595370	Body mass index		2018-12-27	[RASA2]
4	rs16851483	72453	0.56	4e-15	26426971	Body mass index		2015-10-01	[RASA2]
4	rs295322	123619	0.55	4e-14	29273807	Body mass index	RASA2	2017-12-22	[RASA2]
4	rs200516372	0	1	1e-11	27863252	Monocyte count	RASA2	2016-11-17	ZBTB38--[]-RASA2
4	rs16851483	72453	0.56	2e-11	28443625	BMI in non-smokers	RASA2	2017-04-26	[RASA2]
4	rs16851483	72453	0.56	2e-11	28443625	Body mass index (joint analysis main effects and smoking interaction)	RASA2	2017-04-26	[RASA2]
4	rs16851483	72453	0.56	8e-11	28892062	Body mass index	RASA2	2017-09-11	[RASA2]
4	rs2035935	103030	0.55	8e-11	28448500	Body mass index	RASA2	2017-04-27	[RASA2]
4	rs60654199	64312	0.54	3e-08	30643251	Alcohol consumption (drinks per week) (MTAG)		2019-01-14	[RASA2]
4	rs16851483	72453	0.56	5e-08	25673413	Body mass index	RASA2	2015-02-12	[RASA2]
4	rs16851483	72453	0.56	5e-08	30108127	Body mass index		2018-08-14	[RASA2]
4	rs2035935	103030	0.55	6e-07	28448500	Body mass index (joint analysis main effects and physical activity interaction)	RASA2	2017-04-27	[RASA2]
4	rs16851483	72453	0.56	2e-06	28443625	BMI (adjusted for smoking behaviour)	RASA2	2017-04-26	[RASA2]
4	rs2035935	103030	0.55	6e-06	28448500	Body mass index in physically active individuals	RASA2	2017-04-27	[RASA2]
5	rs149914551	51708	0.9	2e-13	30038396	Highest math class taken (MTAG)	Intergenic	2018-07-23	[BMP2K]
5	rs149914551	51708	0.9	8e-13	30038396	Self-reported math ability	Intergenic	2018-07-23	[BMP2K]
5	rs115024193	68492	0.9	8e-12	30595370	Red blood cell count		2018-12-27	[BMP2K]
5	rs115024193	68492	0.9	2e-11	30038396	Self-reported math ability	Intergenic	2018-07-23	[BMP2K]
5	rs149914551	51708	0.9	7e-09	30038396	Educational attainment	Intergenic	2018-07-23	[BMP2K]
6	rs1487445	-25864	0.84	6e-71	30038396	Highest math class taken (MTAG)	Intergenic	2018-07-23	MMS22L---[]---POU3F2
6	rs9375188	-35803	0.82	1e-68	30038396	Educational attainment	Intergenic	2018-07-23	MMS22L---[]---POU3F2
6	rs9401593	-41274	0.81	5e-55	30038396	Cognitive performance	Intergenic	2018-07-23	MMS22L---[]---POU3F2
6	rs1487445	-25864	0.84	9e-52	30038396	Self-reported math ability (MTAG)	Intergenic	2018-07-23	MMS22L---[]---POU3F2
6	rs9375188	-35803	0.82	9e-52	30038396	Educational attainment		2018-07-23	MMS22L---[]---POU3F2
6	rs9401593	-41274	0.81	1e-39	31844048	Household income (MTAG)	RP11-436D23.1	2019-12-16	MMS22L---[]---POU3F2
6	rs12206087	-8175	0.85	7e-39	29326435	Intelligence (MTAG)	RP11-436D23.1	2018-01-11	MMS22L---[]---POU3F2
6	rs1487445	-25864	0.84	7e-31	30038396	Highest math class taken (MTAG)	Intergenic	2018-07-23	MMS22L---[]---POU3F2
6	rs1906252	-40786	0.81	7e-31	29942086	Intelligence		2018-06-25	MMS22L---[]---POU3F2
6	rs2388334	547	0.85	2e-30	29844566	General cognitive ability	RP11-436D23.1	2018-05-29	MMS22L---[]---POU3F2
6	rs9401593	-41274	0.81	4e-28	27225129	Educational attainment		2016-05-26	MMS22L---[]---POU3F2
6	rs1906252	-40786	0.81	4e-27	30038396	Cognitive performance	Intergenic	2018-07-23	MMS22L---[]---POU3F2
6	rs1906252	-40786	0.81	1e-17	31844048	Household income	RP11-436D23.1	2019-12-16	MMS22L---[]---POU3F2
6	rs2388334	547	0.85	3e-12	30804558	Autism and educational attainment		2019-02-25	MMS22L---[]---POU3F2
6	rs12202969	-14852	0.85	1e-11	30643258	General risk tolerance	POU3F2	2019-01-14	MMS22L---[]---POU3F2
6	rs12206087	-8175	0.85	1e-11	29520040	Extremely high intelligence		2018-03-08	MMS22L---[]---POU3F2
6	rs1487441	-37181	0.82	1e-11	31263887	Mental health study participation (provided email address)	RP11-436D23.1	2019-07-01	MMS22L---[]---POU3F2
6	rs968050	-16515	0.85	2e-11	30643251	Alcohol consumption (drinks per week) (MTAG)		2019-01-14	MMS22L---[]---POU3F2
6	rs12206087	-8175	0.85	2e-11	29186694	Cognitive ability	RP11-436D23.1	2017-11-28	MMS22L---[]---POU3F2
6	rs2388334	547	0.85	2e-10	30643258	Risk-taking tendency	POU3F2	2019-01-14	MMS22L---[]---POU3F2
6	rs9320913	-6342	0.85	4e-10	23722424	Educational attainment	LOC100129158	2013-05-30	MMS22L---[]---POU3F2
6	rs1906252	-40786	0.81	1e-09	27046643	Educational attainment	Intergenic	2016-04-05	MMS22L---[]---POU3F2
6	rs1487441	-37181	0.82	2e-09	25201988	Educational attainment	POU3F2	2014-09-08	MMS22L---[]---POU3F2
6	rs10457441	-18955	0.97	4e-09	25644384	Cognitive function	intergenic	2015-02-03	MMS22L---[]---POU3F2
6	rs2388334	547	0.85	4e-09	31043756	Bipolar disorder	intergenic	2019-05-01	MMS22L---[]---POU3F2
6	rs1906252	-40786	0.81	8e-09	29970889	Regular attendance at a pub or social club	MIR2113	2018-07-03	MMS22L---[]---POU3F2
6	rs9320913	-6342	0.85	9e-09	28530673	Intelligence	MIR2113, POU3F2	2017-05-22	MMS22L---[]---POU3F2
6	rs12202969	-14852	0.85	1e-08	24618891	Bipolar disorder	POU3F2, MIR2113	2014-03-11	MMS22L---[]---POU3F2
6	rs1487441	-37181	0.82	3e-08	27329760	Bipolar disorder	POU3F2, MIR2113	2016-06-21	MMS22L---[]---POU3F2
6	rs72934503	-7587	0.8	2e-07	30804558	Autism spectrum disorder	Intergenic	2019-02-25	MMS22L---[]---POU3F2
6	rs2388334	547	0.85	3e-07	31043756	Bipolar I disorder	intergenic	2019-05-01	MMS22L---[]---POU3F2
6	rs1906252	-40786	0.81	3e-07	30818990	Tourette syndrome	MIR2113	2019-03-01	MMS22L---[]---POU3F2
6	rs1906251	-30249	0.6	2e-06	31046077	Coffee consumption	MIR2113	2019-05-02	MMS22L---[]---POU3F2
6	rs9375225	-2321	0.97	6e-06	23459443	QT interval (drug interactions)	POU3F2	2013-03-05	MMS22L---[]---POU3F2
7	rs2675609	0	1	2e-06	23022100	Serum total protein level	ARID5B	2012-09-26	C10orf107---[]--ARID5B
8	rs11157930	-36551	0.87	6e-24	30038396	Educational attainment	Intergenic	2018-07-23	PRMT5-[]--HAUS4
8	rs11157931	-36529	0.87	4e-22	30038396	Educational attainment		2018-07-23	PRMT5-[]--HAUS4
8	rs4981446	-58309	0.85	2e-20	30038396	Highest math class taken (MTAG)	Intergenic	2018-07-23	[RBM23]
8	rs8006875	-34502	0.88	2e-15	30595370	Lung function (FEV1/FVC)		2018-12-27	PRMT5-[]--HAUS4
8	rs1951121	-9993	0.97	8e-15	30804560	Lung function (FEV1/FVC)	HAUS4	2019-02-25	[RP11-298I3.5]
8	rs4982712	-35994	0.87	3e-13	31844048	Household income (MTAG0	RP11-298I3.1	2019-12-16	PRMT5-[]--HAUS4
8	rs34344888	-52137	0.86	9e-13	27225129	Educational attainment		2016-05-26	[RBM23]
8	rs34664079	-167	0.99	1e-12	30038396	Self-reported math ability	Intergenic	2018-07-23	[RP11-298I3.5]
8	rs9989230	-57742	0.85	4e-12	31374203	Cognitive ability, years of educational attainment or schizophrenia (pleiotropy)	RBM23	2019-08-01	[RBM23]
8	rs11157930	-36551	0.87	3e-11	30038396	Cognitive performance	Intergenic	2018-07-23	PRMT5-[]--HAUS4
8	rs10137343	-57082	0.86	1e-10	30038396	Highest math class taken (MTAG)	Intergenic	2018-07-23	[RBM23]
8	rs1951121	-9993	0.97	2e-10	30595370	Eosinophil counts		2018-12-27	[RP11-298I3.5]
8	rs55894132	-30885	0.78	5e-10	29326435	Intelligence (MTAG)	RP11-298I3.1	2018-01-11	PRMT5--[]-HAUS4
8	rs3811183	12406	0.96	7e-10	30535121	Macular thickness	AJUBA	2018-12-07	AJUBA[]-C14orf93
8	rs4982712	-35994	0.87	9e-10	30595370	Educational attainment		2018-12-27	PRMT5-[]--HAUS4
8	rs10137343	-57082	0.86	1e-09	30038396	Self-reported math attainment	Intergenic	2018-07-23	[RBM23]
8	rs8005677	-63044	0.85	9e-09	29186694	Cognitive ability (MTAG)	RBM23	2017-11-28	[RBM23]
8	rs11629120	18735	0.85	2e-08	30595370	Systolic blood pressure		2018-12-27	[C14orf93]
8	rs1951120	-10009	0.75	4e-07	29860282	Cortical amyloid beta load	RBM23, PRMT5, HAUS4, C14orf93, SAMD4A	2018-05-30	[RP11-298I3.5]
8	rs1951121	-9993	0.97	5e-06	30804560	Peak expiratory flow	HAUS4	2019-02-25	[RP11-298I3.5]
9	rs7498665	265170	0.64	1e-66	30239722	Body mass index		2018-09-14	[SH2B1]
9	rs8056890	279381	0.57	2e-41	31453325	Hip circumference	ATP2A1	2019-08-14	[ATP2A1]
9	rs7498665	265170	0.64	1e-40	30595370	Body mass index		2018-12-27	[SH2B1]
9	rs8056890	279381	0.57	9e-40	31453325	Waist circumference	ATP2A1	2019-08-14	[ATP2A1]
9	rs11864750	257133	0.64	7e-37	30038396	Highest math class taken (MTAG)	Intergenic	2018-07-23	[SH2B1]
9	rs12446589	252891	0.64	2e-36	30038396	Self-reported math ability	Intergenic	2018-07-23	[SH2B1]
9	rs72793812	222310	0.64	8e-35	30038396	Cognitive performance	Intergenic	2018-07-23	[ATXN2L]
9	rs4787457	-62671	0.68	4e-33	30038396	Educational attainment	Intergenic	2018-07-23	NUPR1-[]-SGF29
9	rs3888190	271415	0.64	2e-31	28892062	Body mass index	ATP2A1, ATP2A1-AS1	2017-09-11	SH2B1-[]ATP2A1
9	rs3888190	271415	0.64	1e-29	26426971	Body mass index		2015-10-01	SH2B1-[]ATP2A1
9	rs26528	-100362	0.66	3e-29	26974007	Chronic inflammatory diseases (ankylosing spondylitis, Crohn's disease, psoriasis, primary sclerosing cholangitis, ulcerative colitis) (pleiotropy)	IL27	2016-03-14	[IL27]
9	rs12325113	230597	0.64	4e-29	30108127	Body mass index		2018-08-14	ATXN2L[]-TUFM
9	rs4787457	-62671	0.68	1e-28	30038396	Educational attainment		2018-07-23	NUPR1-[]-SGF29
9	rs12446589	252891	0.64	3e-27	30038396	Self-reported math ability	Intergenic	2018-07-23	[SH2B1]
9	rs7498665	265170	0.64	2e-26	31501611	Predicted visceral adipose tissue		2019-09-09	[SH2B1]
9	rs62037364	250624	0.63	2e-26	29691431	Hand grip strength	SH2B1	2018-04-24	[SH2B1]
9	rs2008514	207534	0.66	1e-24	29942086	Intelligence		2018-06-25	NPIPB9--[]-ATXN2L
9	rs3888190	271415	0.64	1e-24	31754094	Bipolar disorder or body mass index	NPIPL1	2019-11-21	SH2B1-[]ATP2A1
9	rs26528	-100362	0.66	1e-22	26192919	Crohn's disease		2015-07-20	[IL27]
9	rs7498665	265170	0.64	1e-22	30239722	Waist-hip ratio		2018-09-14	[SH2B1]
9	rs62037363	246971	0.64	6e-22	26192919	Inflammatory bowel disease		2015-07-20	[SH2B1]
9	rs26528	-100362	0.66	1e-21	23128233	Inflammatory bowel disease	RABEP2, SULT1A1, SULT1A2, NUPR1, IL27, EIF3C	2012-11-01	[IL27]
9	rs7359397	267588	0.64	2e-20	20935630	Body mass index	APOB48R, SULT1A2, AC138894.2, ATXN2L, TUFM, SH2B1	2010-10-10	SH2B1[]-ATP2A1
9	rs8049439	219444	0.64	1e-19	29326435	Intelligence (MTAG)	ATXN2L	2018-01-11	[ATXN2L]
9	rs12448902	253120	0.64	5e-19	30038396	Cognitive performance	Intergenic	2018-07-23	[SH2B1]
9	rs62037363	246971	0.64	7e-19	29844566	General cognitive ability	SH2B1	2018-05-29	[SH2B1]
9	rs3888190	271415	0.64	2e-18	28443625	BMI (adjusted for smoking behaviour)	ATP2A1	2017-04-26	SH2B1-[]ATP2A1
9	rs7187776	239574	0.64	3e-18	30595370	Red blood cell count		2018-12-27	[TUFM]
9	rs3888190	271415	0.64	6e-18	28443625	Body mass index (joint analysis main effects and smoking interaction)	ATP2A1	2017-04-26	SH2B1-[]ATP2A1
9	rs3888190	271415	0.64	1e-17	25673413	Body mass index	ATP2A1	2015-02-12	SH2B1-[]ATP2A1
9	rs2411453	13950	0.73	1e-16	30595370	Educational attainment		2018-12-27	[SULT1A1]
9	rs2411453	13950	0.73	1e-16	30593698	Body fat percentage		2018-12-28	[SULT1A1]
9	rs4788102	255327	0.64	1e-16	28448500	Body mass index (joint analysis main effects and physical activity interaction)	SH2B1	2017-04-27	[SH2B1]
9	rs12325113	230597	0.64	2e-15	28448500	Body mass index	SH2B1, ATXN2L	2017-04-27	ATXN2L[]-TUFM
9	rs7498555	275500	0.64	2e-15	30595370	Mean corpuscular hemoglobin		2018-12-27	[ATP2A1]
9	rs181206	-104668	0.56	2e-15	30595370	Red cell distribution		2018-12-27	[IL27]
9	rs378421	136613	0.76	4e-15	30643251	Alcohol consumption (drinks per week) (MTAG), Alcohol consumption (drinks per week)		2019-01-14	EIF3C-[]-NPIPB9
9	rs7498665	265170	0.64	5e-15	25673412	Waist circumference	SH2B1	2015-02-12	[SH2B1]
9	rs8056890	279381	0.57	6e-15	31453325	Waist circumference adjusted for body mass index	ATP2A1	2019-08-14	[ATP2A1]
9	rs3888190	271415	0.64	3e-14	25673412	Hip circumference	ATP2A1	2015-02-12	SH2B1-[]ATP2A1
9	rs8062405	219835	0.64	4e-14	29186694	Cognitive ability (MTAG)	ATXN2L	2017-11-28	[ATXN2L]
9	rs378421	136613	0.76	5e-14	30643251	Alcohol consumption (drinks per week) (MTAG), Alcohol consumption (drinks per week)		2019-01-14	EIF3C-[]-NPIPB9
9	rs4788084	-78223	0.79	3e-13	19430480	Type 1 diabetes	IL27	2009-05-10	IL27--[]-NUPR1
9	rs7498665	265170	0.64	3e-13	23563607	Obesity	SH2B1	2013-04-07	[SH2B1]
9	rs240702	-86718	0.79	8e-13	31844048	Household income (MTAG)	IL27	2019-12-16	IL27--[]--NUPR1
9	rs28449958	-89290	0.58	2e-12	28067908	Inflammatory bowel disease	IL27, NUPR1, TUFM, NPIPB6, EIF3CL, NPIPB7, CLN3, APOBR, SULT1A2, SULT1A1, NPIPB8, NPIPB9, SH2B1, ATP2A1, RABEP2, CD19, CCDC101, EIF3C, ATXN2L	2017-01-09	IL27--[]--NUPR1
9	rs181209	-103217	0.56	9e-12	29875488	Blood protein levels	IL27	2018-06-06	[IL27]
9	rs7187776	239574	0.64	1e-11	31152163	Estimated glomerular filtration rate	TUFM	2019-05-31	[TUFM]
9	rs369515117	244710	0.62	1e-11	30664634	Body fat distribution (trunk fat ratio), Body fat distribution (arm fat ratio), Body fat distribution (leg fat ratio)	APOB48R, ATP2A1, ATXN2L, CCDC101, CD19, CLN3, EIF3C-1, EIF3C-2, EIF3CL-1, EIF3CL-2, IL27, LOC390688-1, LOC390688-2, LOC440350-1, LOC440350-2, LOC440350-3, LOC440350-4, NUPR1, RABEP2, SH2B1, SULT1A1, SULT1A2, TUFM	2019-01-21	[SH2B1]
9	rs3986805	-268012	0.57	1e-11	30038396	Highest math class taken (MTAG)	Intergenic	2018-07-23	SBK1--[]-NPIPB6
9	rs151181	-127554	0.75	2e-11	21102463	Crohn's disease	IL27, SH2B1, EIF3C, LAT, CD19	2010-11-21	[CLN3,RP11-435I10.4]
9	rs113079736	242112	0.64	3e-11	30643258	Alcohol consumption (drinks per week)	TUFM	2019-01-14	[SH2B1]
9	rs7498665	265170	0.64	5e-11	19079261	Body mass index	SH2B1	2008-12-14	[SH2B1]
9	rs56163509	246400	0.63	6e-11	27863252	Mean corpuscular volume	SH2B1	2016-11-17	[SH2B1]
9	rs8049439	219444	0.64	7e-11	27225129	Educational attainment		2016-05-26	[ATXN2L]
9	rs7359397	267588	0.64	7e-11	31374203	Cognitive ability, years of educational attainment or schizophrenia (pleiotropy)	SH2B1	2019-08-01	SH2B1[]-ATP2A1
9	rs12448902	253120	0.64	1e-10	27863252	Red blood cell count	SH2B1	2016-11-17	[SH2B1]
9	rs7193402	-31944	0.69	3e-10	30595370	Eczema		2018-12-27	[SGF29]
9	rs7498665	265170	0.64	3e-10	19079260	Body mass index	ATP2A1, SH2B1	2008-12-14	[SH2B1]
9	rs28449958	-89290	0.58	3e-10	28067908	Crohn's disease	IL27, NUPR1, TUFM, NPIPB6, EIF3CL, NPIPB7, CLN3, APOBR, SULT1A2, SULT1A1, NPIPB8, NPIPB9, SH2B1, ATP2A1, RABEP2, CD19, CCDC101, EIF3C, ATXN2L	2017-01-09	IL27--[]--NUPR1
9	rs9282864	-763	0.98	5e-10	30013184	Allergic rhinitis	SULT1A1, SULT1A2	2018-07-16	[SULT1A1]
9	rs12928404	229175	0.63	6e-10	29403010	Albumin-globulin ratio	ATXN2L	2018-02-05	[ATXN2L]
9	rs17707300	-24724	0.72	7e-10	28166215	Chronic obstructive pulmonary disease	CCDC101, IL27	2017-02-06	[SGF29]
9	rs4788102	255327	0.64	1e-09	28448500	Body mass index in physically active individuals	SH2B1	2017-04-27	[SH2B1]
9	rs8055982	263131	0.64	1e-09	29186694	Cognitive ability	SH2B1	2017-11-28	[SH2B1]
9	rs7498665	265170	0.64	1e-09	19079260	Weight	ATP2A1, SH2B1	2008-12-14	[SH2B1]
9	rs8056890	279381	0.57	1e-09	31453325	Hip circumference variance	ATP2A1	2019-08-14	[ATP2A1]
9	rs10499	297456	0.57	1e-09	30150663	Cannabis use	RABEP2, ATP2A1	2018-08-27	[ATP2A1]
9	rs8049439	219444	0.64	2e-09	19915574	Inflammatory bowel disease	CCDC101, CLN3, SULT1A1, SULT1A2, NUPR1, IL27, EIF3C	2009-11-15	[ATXN2L]
9	rs12598357	-277126	0.7	4e-09	26301688	Pediatric autoimmune diseases	SBK1	2015-08-24	SBK1-[]--NPIPB6
9	rs369515117	244710	0.62	4e-09	30664634	Body fat distribution (trunk fat ratio), Body fat distribution (arm fat ratio), Body fat distribution (leg fat ratio)	APOB48R, ATP2A1, ATXN2L, CCDC101, CD19, CLN3, EIF3C-1, EIF3C-2, EIF3CL-1, EIF3CL-2, IL27, LOC390688-1, LOC390688-2, LOC440350-1, LOC440350-2, LOC440350-3, LOC440350-4, NUPR1, RABEP2, SH2B1, SULT1A1, SULT1A2, TUFM	2019-01-21	[SH2B1]
9	rs143626010	-78672	0.72	5e-09	28199695	Mosquito bite size	NPIPL1	2017-04-01	IL27--[]-NUPR1
9	rs62037364	250624	0.63	7e-09	31676860	Brain region volumes		2019-11-01	[SH2B1]
9	rs3888190	271415	0.64	8e-09	26961502	Body mass index	ATP2A1	2016-03-10	SH2B1-[]ATP2A1
9	rs4788084	-78223	0.79	1e-08	21829393	Type 1 diabetes	IL27	2011-08-04	IL27--[]-NUPR1
9	rs12928404	229175	0.63	1e-08	28530673	Intelligence	ATXN2L, NPIPB9, TUFM, SH2B1, ATP2A1	2017-05-22	[ATXN2L]
9	rs56163509	246400	0.63	1e-08	28928442	Tonsillectomy		2017-09-19	[SH2B1]
9	rs4788084	-78223	0.79	2e-08	30679032	Alcohol consumption (drinks per week)	NUPR1	2018-12-06	IL27--[]-NUPR1
9	rs8062405	219835	0.64	2e-08	28552196	Weight	ATXN2L	2017-06-01	[ATXN2L]
9	rs12928404	229175	0.63	2e-08	29520040	Extremely high intelligence	APOBR, ATP2A1, ATXN2L, CCDC101, CLN3, EIF3C, IL27, NUPR1, RABEP2, SH2B1, SULT1A1, SULT1A2, TUFM	2018-03-08	[ATXN2L]
9	rs8046545	297146	0.57	2e-08	30297969	Type 2 diabetes	ATP2A1	2018-10-08	[ATP2A1]
9	rs12446589	252891	0.64	3e-08	30804560	FEV1	IL27	2019-02-25	[SH2B1]
9	rs62036624	221859	0.64	4e-08	28552196	Waist circumference	ATXN2L	2017-06-01	[ATXN2L]
9	rs7187776	239574	0.64	4e-08	25673412	Hip circumference adjusted for BMI	TUFM	2015-02-12	[TUFM]
9	rs12446550	-74690	0.79	5e-08	31043758	Offspring birth weight	NUPR1, APOBR	2019-05-01	IL27--[]-NUPR1
9	rs4788099	237656	0.64	8e-08	26833246	Body fat percentage	TUFM, SH2B1	2016-02-01	[TUFM]
9	rs8049439	219444	0.64	1e-07	23722424	Educational attainment	ATXN2L	2013-05-30	[ATXN2L]
9	rs8049439	219444	0.64	2e-07	28552196	Body mass index	ATXN2L	2017-06-01	[ATXN2L]
9	rs3888190	271415	0.64	2e-07	28443625	BMI in non-smokers	ATP2A1	2017-04-26	SH2B1-[]ATP2A1
9	rs40836	-107534	0.66	4e-07	28584286	Cognitive empathy		2017-06-06	APOBR[]IL27
9	rs56354901	-94927	0.58	6e-07	30500874	Crohn's disease	IL27	2018-11-29	IL27-[]--NUPR1
9	rs26528	-100362	0.66	1e-06	26192919	Ulcerative colitis		2015-07-20	[IL27]
9	rs8049439	219444	0.64	1e-06	25201988	Educational attainment	ATXN2L, TUFM, SH2B1, EIF3CL, NFATC2IP, NUPR1, SPNS1, LAT, SULT1A1, SULT1A2, CCDC101	2014-09-08	[ATXN2L]
9	rs75539558	-22261	0.72	2e-06	29679657	Allergic disease (asthma, hay fever or eczema)	SULT1A1	2018-04-18	[SGF29]
9	rs12446589	252891	0.64	2e-06	30804560	Lung function (FVC)	IL27	2019-02-25	[SH2B1]
9	rs369515117	244710	0.62	3e-06	30664634	Body fat distribution (trunk fat ratio), Body fat distribution (arm fat ratio), Body fat distribution (leg fat ratio)	APOB48R, ATP2A1, ATXN2L, CCDC101, CD19, CLN3, EIF3C-1, EIF3C-2, EIF3CL-1, EIF3CL-2, IL27, LOC390688-1, LOC390688-2, LOC440350-1, LOC440350-2, LOC440350-3, LOC440350-4, NUPR1, RABEP2, SH2B1, SULT1A1, SULT1A2, TUFM	2019-01-21	[SH2B1]
9	rs2925630	1061	0.81	4e-06	31504550	Childhood obesity		2019-07-05	[SULT1A1]
9	rs1987471	207795	0.66	4e-06	28552196	Hip circumference	RP11-1348G14.1, RP11-1348G14.4	2017-06-01	NPIPB9--[]-ATXN2L
10	rs4788218	31748	0.97	3e-40	30595370	Height		2018-12-27	FAM57B--[]-ALDOA
10	rs11642612	6193	0.98	2e-36	30239722	Body mass index		2018-09-14	DOC2A-[]-C16orf92
10	rs3814883	-29080	0.71	7e-35	30595370	Body mass index		2018-12-27	[TAOK2]
10	rs7201518	58506	0.69	5e-32	30595370	Eosinophil counts		2018-12-27	ALDOA[]-PPP4C
10	rs4402589	-69348	0.52	6e-26	31501611	Predicted visceral adipose tissue		2019-09-09	KCTD13--[]--TMEM219
10	rs4077410	-25802	0.56	2e-21	29273807	Body mass index	TAOK2	2017-12-22	[TAOK2]
10	rs4788204	-28784	0.77	3e-21	30239722	Waist-hip ratio		2018-09-14	[TAOK2]
10	rs35810240	37243	0.63	2e-13	27863252	Eosinophil percentage of white cells	FAM57B	2016-11-17	FAM57B--[]-ALDOA
10	rs35810240	37243	0.63	2e-13	27863252	Eosinophil percentage of white cells	FAM57B	2016-11-17	FAM57B--[]-ALDOA
10	rs2278557	69777	0.96	4e-13	31015401	Medication use (diuretics)	PPP4C	2019-04-23	[PPP4C]
10	rs11646127	-57725	0.76	6e-13	29483656	Schizophrenia	ALDOA, ASPHD1, C16orf92, DOC2A, FAM57B, GDPD3, HIRIP3, INO80E, KCTD13, MAPK3, PPP4C, SEZ6L2, TAOK2, TBX6, TMEM219, YPEL3	2018-02-26	KCTD13--[]-TMEM219
10	rs3814881	-23101	0.77	8e-13	28991256	Schizophrenia	ASPHD1, DOC2A, FAM57B, INO80E, KCTD13, MAPK3, SEZ6L2, TAOK2, TMEM219, YPEL3	2017-10-09	TAOK2-[]-HIRIP3
10	rs3814881	-23101	0.77	4e-12	30285260	Schizophrenia	TAOK2	2018-10-03	TAOK2-[]-HIRIP3
10	rs35810240	37243	0.63	6e-12	27863252	Neutrophil percentage of white cells	FAM57B	2016-11-17	FAM57B--[]-ALDOA
10	rs3814881	-23101	0.77	7e-12	31740837	Schizophrenia		2019-11-18	TAOK2-[]-HIRIP3
10	rs7204797	-55987	0.76	6e-11	30108127	Body mass index		2018-08-14	KCTD13--[]-TMEM219
10	rs4788196	-56568	0.76	9e-11	23449627	Pubertal anthropometrics	MAPK3	2013-02-27	KCTD13--[]-TMEM219
10	rs8054556	-65786	0.73	4e-10	28540026	Autism spectrum disorder	ALDOA, ASPHD1, C16orf92, DOC2A, FAM57B, GDPD3, HIRIP3, INO80E, KCTD13, MAPK3, PPP4C, SEZ6L2, TAOK2, TBX6, TMEM219, YPEL3	2017-05-22	KCTD13--[]--TMEM219
10	rs7204797	-55987	0.76	9e-10	26426971	Body mass index		2015-10-01	KCTD13--[]-TMEM219
10	rs11642430	21787	0.98	2e-09	30297969	Type 2 diabetes	FAM57B	2018-10-08	FAM57B-[]--ALDOA
10	rs8054556	-65786	0.73	2e-09	31235808	Number of decayed, missing and filled tooth surfaces or use of dentures	TMEM219	2019-06-24	KCTD13--[]--TMEM219
10	rs3814883	-29080	0.71	2e-09	31374203	Cognitive ability, years of educational attainment or schizophrenia (pleiotropy)	TAOK2	2019-08-01	[TAOK2]
10	rs4787491	-8665	0.54	2e-09	28443625	BMI (adjusted for smoking behaviour)	CCDC95	2017-04-26	[INO80E]
10	rs4787491	-8665	0.54	4e-09	29500382	Feeling nervous	NPIPB11	2018-03-02	[INO80E]
10	rs8054556	-65786	0.73	5e-09	30867560	Anxiety/tension (special factor of neuroticism)	TMEM219	2019-03-13	KCTD13--[]--TMEM219
10	rs4788203	-45175	0.69	6e-09	30804565	Insomnia		2019-02-25	[TMEM219]
10	rs4787486	-46440	0.76	7e-09	30940143	Chronic obstructive pulmonary disease or high blood pressure (pleiotropy)	ALDOA, C16orf92, DOC2A, FAM57B, HIRIP3, INO80E, PPP4C, TAOK2, TMEM219	2019-04-02	[TMEM219]
10	rs9939774	44352	0.97	9e-09	31015401	Medication use (agents acting on the renin-angiotensin system)	ALDOA	2019-04-23	[ALDOA]
10	rs2278557	69777	0.96	2e-08	29403010	Mean corpuscular volume	PPP4C	2018-02-05	[PPP4C]
10	rs4787491	-8665	0.54	3e-08	28443625	Body mass index (joint analysis main effects and smoking interaction)	CCDC95	2017-04-26	[INO80E]
10	rs8054556	-65786	0.73	4e-08	31235808	Dentures	TMEM219	2019-06-24	KCTD13--[]--TMEM219
10	rs4787491	-8665	0.54	3e-07	28443625	BMI in non-smokers	CCDC95	2017-04-26	[INO80E]
10	rs12935701	2746	0.98	1e-06	30593698	Fat-free mass		2018-12-28	DOC2A-[]-C16orf92
10	rs34047589	4598	0.66	1e-06	28552196	Height	DOC2A	2017-06-01	DOC2A-[]-C16orf92
10	rs4787491	-8665	0.54	2e-06	25673413	Body mass index	INO80E	2015-02-12	[INO80E]

## Sheet: ST7
Supplementary Table 7. Bonferroni significant results (P < 2.53E-06) of MAGMA for delay discounting. Genes nearby GWAS-significant loci (see ST4) are in bold.
GENE_NAME	GENE	CHR	START	STOP	NSNPS	NPARAM	N	ZSTAT	P value
SULT1A1	ENSG00000196502	16	28616908	28634907	42	9	134935	6.3969	7.93e-11
AJUBA	ENSG00000129474	14	23440386	23451851	34	13	134935	5.8454	2.53e-09
SH2B1	ENSG00000178188	16	28872939	28885534	29	11	134935	5.5044	1.85e-08
ATXN2L	ENSG00000168488	16	28834369	28848558	37	6	134935	5.38	3.72e-08
TLCD3B	ENSG00000149926	16	30035748	30064338	56	23	134935	5.288	6.18e-08
MACF1	ENSG00000127603	1	39549839	39952810	1223	65	134935	5.2737	6.69e-08
TUFM	ENSG00000178952	16	28853732	28857729	9	3	134935	5.261	7.16e-08
PRMT5	ENSG00000100462	14	23389733	23398789	16	10	134935	5.2552	7.39e-08
DOC2A	ENSG00000149927	16	30016835	30023424	15	4	134935	5.2393	8.06e-08
REV1	ENSG00000135945	2	100000000	100000000	298	25	134935	5.2287	8.54e-08
EIF5B	ENSG00000158417	2	99953821	100000000	174	30	134935	5.2213	8.88e-08
SGF29	ENSG00000176476	16	28565249	28603111	99	16	134935	5.1771	1.13e-07
ATP2A1	ENSG00000196296	16	28889192	28915830	49	23	134935	5.1426	1.36e-07
C14orf93	ENSG00000100802	14	23456110	23479375	74	24	134935	4.992	2.99e-07
TAOK2	ENSG00000149930	16	29985188	30003583	37	10	134935	4.9846	3.1e-07
NPIPB6	ENSG00000198156	16	28353833	28374592	4	2	134935	4.9261	4.19e-07
INHBE	ENSG00000139269	12	57849096	57851791	6	3	134935	4.9189	4.35e-07
TMEM219	ENSG00000149932	16	29973351	29984373	28	7	134935	4.8645	5.74e-07
APOBR	ENSG00000184730	16	28505970	28510291	4	2	134935	4.8477	6.24e-07
SLC30A9	ENSG00000014824	4	41992516	42089551	402	21	134935	4.7912	8.29e-07
TXNDC9	ENSG00000115514	2	99935487	99957155	55	21	134935	4.7843	8.58e-07
LYG2	ENSG00000185674	2	99858709	99871570	54	24	134935	4.7215	1.17e-06
TRPS1	ENSG00000104447	8	116000000	117000000	768	56	134935	4.6659	1.54e-06
TMED5	ENSG00000117500	1	93615299	93646246	99	22	134935	4.6018	2.09e-06
INO80E	ENSG00000169592	16	30007485	30017112	37	10	134935	4.5628	2.52e-06

## Sheet: ST8
Supplementary Table 8. Bonferroni significant results (P < 9.78E-07) of H-MAGMA analysis for delay discounting. Genes nearby GWAS-significant loci (see ST4) are in bold.
GENE_NAME	GENE	CHR	START	STOP	NSNPS	NPARAM	N	ZSTAT	P value	Type
LOC101927314	ENSG00000271860	6	97731179	98847748	2127	161	134935	7.3274	1.17e-13	Midbrain DA genes
GAPDHP35	ENSG00000250982	16	28251014	28251989	17	2	134935	6.4728	4.81e-11	Adult brain genes
NPIPB8	ENSG00000255524	16	28648975	28670003	44	10	134935	6.4269	6.51e-11	Fetal brain genes
NPIPB11	ENSG00000254206	16	29392675	29415350	42	9	134935	6.2847	1.64e-10	Fetal brain genes
SULT1A1	ENSG00000196502	16	28616517	28634907	7	4	134935	6.1205	4.67e-10	Midbrain DA genes
SBK1	ENSG00000188322	16	28303840	28335170	129	26	134935	6.1094	5e-10	Midbrain DA genes
TUFM	ENSG00000178952	16	28853732	28857729	28	7	134935	6.0856	5.8e-10	iPSC derived astro genes
MMS22L	ENSG00000146263	6	97590037	97731052	977	86	134935	6.0419	7.62e-10	Midbrain DA genes
NPIPB6	ENSG00000198156	16	28353876	28374829	141	42	134935	5.9978	1e-09	Fetal brain genes
ATP2A1	ENSG00000196296	16	28889726	28915830	13	7	134935	5.8778	2.08e-09	Cortical Neuron genes
AJUBA-DT	ENSG00000258457	14	23451907	23468287	10	4	134935	5.8435	2.56e-09	Adult brain genes
AJUBA-DT	ENSG00000258457	14	23451907	23468287	10	4	134935	5.8435	2.56e-09	Cortical Neuron genes
AJUBA-DT	ENSG00000258457	14	23451907	23468287	10	4	134935	5.8435	2.56e-09	Fetal brain genes
AJUBA-DT	ENSG00000258457	14	23451907	23468287	10	4	134935	5.8435	2.56e-09	Midbrain DA genes
AJUBA	ENSG00000129474	14	23440383	23451851	32	15	134935	5.7564	4.3e-09	Adult brain genes
AJUBA	ENSG00000129474	14	23440383	23451851	18	7	134935	5.7557	4.31e-09	Fetal brain genes
LOC101927314	ENSG00000271860	6	97731179	98847748	496	91	134935	5.7248	5.18e-09	Fetal brain genes
TRAJ4	ENSG00000211885	14	23011142	23011204	12	5	134935	5.7019	5.92e-09	Fetal brain genes
RRN3P2	ENSG00000103472	16	29086297	29128039	146	36	134935	5.701	5.95e-09	iPSC derived astro genes
AJUBA-DT	ENSG00000258457	14	23451907	23468287	25	10	134935	5.5693	1.28e-08	iPSC derived astro genes
SEZ6L2	ENSG00000174938	16	29882480	29910868	70	17	134935	5.5531	1.4e-08	Midbrain DA genes
TUFM	ENSG00000178952	16	28853732	28857729	17	5	134935	5.5204	1.69e-08	Midbrain DA genes
DOC2A	ENSG00000149927	16	30016830	30023625	8	2	134935	5.45	2.52e-08	Cortical Neuron genes
DOC2A	ENSG00000149927	16	30016830	30023625	8	2	134935	5.45	2.52e-08	Fetal brain genes
DOC2A	ENSG00000149927	16	30016830	30023625	8	2	134935	5.45	2.52e-08	iPSC derived astro genes
DOC2A	ENSG00000149927	16	30016830	30023625	8	2	134935	5.45	2.52e-08	Midbrain DA genes
ATP2A1-AS1	ENSG00000260442	16	28890278	28891241	1	1	134935	5.4443	2.6e-08	Adult brain genes
ATP2A1-AS1	ENSG00000260442	16	28890278	28891241	1	1	134935	5.4443	2.6e-08	Cortical Neuron genes
ATP2A1-AS1	ENSG00000260442	16	28890278	28891241	1	1	134935	5.4443	2.6e-08	Fetal brain genes
ATP2A1-AS1	ENSG00000260442	16	28890278	28891241	1	1	134935	5.4443	2.6e-08	iPSC derived astro genes
ATP2A1-AS1	ENSG00000260442	16	28890278	28891241	1	1	134935	5.4443	2.6e-08	iPSC derived neuro genes
ATP2A1-AS1	ENSG00000260442	16	28890278	28891241	1	1	134935	5.4443	2.6e-08	Midbrain DA genes
NPIPB10P	ENSG00000196796	16	29049976	29064047	153	31	134935	5.4301	2.82e-08	Fetal brain genes
REV1	ENSG00000135945	2	100000000	100000000	164	39	134935	5.4235	2.92e-08	Cortical Neuron genes
MRPL30	ENSG00000185414	2	99797542	99814089	65	19	134935	5.4166	3.04e-08	iPSC derived neuro genes
NPIPB7	ENSG00000233232	16	28467693	28481868	71	19	134935	5.4111	3.13e-08	Adult brain genes
EIF5B	ENSG00000158417	2	99953816	100000000	244	40	134935	5.4031	3.27e-08	iPSC derived neuro genes
POU3F2	ENSG00000184486	6	99282468	99287346	249	52	134935	5.4027	3.28e-08	Fetal brain genes
RRN3P2	ENSG00000103472	16	29086297	29128039	302	59	134935	5.4019	3.3e-08	iPSC derived neuro genes
DOC2A	ENSG00000149927	16	30016830	30023625	11	4	134935	5.362	4.11e-08	iPSC derived neuro genes
SH2B1	ENSG00000178188	16	28858010	28885533	33	11	134935	5.3579	4.21e-08	iPSC derived neuro genes
ATXN2L	ENSG00000168488	16	28834369	28848558	32	6	134935	5.3321	4.85e-08	Fetal brain genes
PAWRP2	ENSG00000270424	16	28761280	28761916	18	5	134935	5.33	4.91e-08	iPSC derived neuro genes
RRN3P2	ENSG00000103472	16	29086297	29128039	290	53	134935	5.3174	5.26e-08	Cortical Neuron genes
RRN3P2	ENSG00000103472	16	29086297	29128039	298	51	134935	5.3132	5.39e-08	Fetal brain genes
NPIPB6	ENSG00000198156	16	28353876	28374829	112	27	134935	5.311	5.45e-08	Adult brain genes
FBXL4	ENSG00000112234	6	99316414	99395882	86	22	134935	5.311	5.45e-08	iPSC derived neuro genes
MAPK3	ENSG00000102882	16	30125426	30134630	21	10	134935	5.3106	5.46e-08	iPSC derived astro genes
LYG2	ENSG00000185674	2	99858709	99871602	79	11	134935	5.3065	5.59e-08	Midbrain DA genes
EIF5B	ENSG00000158417	2	99953816	100000000	45	9	134935	5.2925	6.03e-08	Adult brain genes
CCDC18	ENSG00000122483	1	93645476	93744164	42	15	134935	5.2831	6.35e-08	iPSC derived astro genes
ATP2A1	ENSG00000196296	16	28889726	28915830	29	5	134935	5.2783	6.52e-08	iPSC derived astro genes
LOC124900376	ENSG00000200652	16	28190419	28190544	27	4	134935	5.2775	6.55e-08	Midbrain DA genes
ATXN2L	ENSG00000168488	16	28834369	28848558	5	2	134935	5.277	6.56e-08	iPSC derived neuro genes
SH2B1	ENSG00000178188	16	28858010	28885533	33	5	134935	5.2757	6.61e-08	Adult brain genes
EIF3CL	ENSG00000205609	16	28390900	28415200	94	17	134935	5.2649	7.01e-08	Cortical Neuron genes
MACF1	ENSG00000127603	1	39546988	39952849	753	47	134935	5.2651	7.01e-08	Fetal brain genes
NPIPB6	ENSG00000198156	16	28353876	28374829	54	13	134935	5.2551	7.4e-08	iPSC derived neuro genes
CCDC18-AS1	ENSG00000223745	1	93727743	93811582	100	25	134935	5.2506	7.58e-08	iPSC derived neuro genes
MACF1	ENSG00000127603	1	39546988	39952849	672	45	134935	5.2503	7.59e-08	Midbrain DA genes
NPIPB8	ENSG00000255524	16	28648975	28670003	42	9	134935	5.249	7.65e-08	Adult brain genes
AJUBA-DT	ENSG00000258457	14	23451907	23468287	28	11	134935	5.2449	7.82e-08	iPSC derived neuro genes
SGF29	ENSG00000176476	16	28565247	28603111	55	19	134935	5.229	8.52e-08	Fetal brain genes
NPIPB7	ENSG00000233232	16	28467693	28481868	27	11	134935	5.2029	9.81e-08	iPSC derived astro genes
KCTD13-DT	ENSG00000247735	16	29938157	29940254	12	3	134935	5.1931	1.03e-07	Midbrain DA genes
ATXN2L	ENSG00000168488	16	28834369	28848558	23	8	134935	5.1862	1.07e-07	iPSC derived astro genes
SH2B1	ENSG00000178188	16	28858010	28885533	14	3	134935	5.1837	1.09e-07	Cortical Neuron genes
MARS1	ENSG00000166986	12	57881740	57910432	19	9	134935	5.1781	1.12e-07	Fetal brain genes
SULT1A1	ENSG00000196502	16	28616517	28634907	65	27	134935	5.1751	1.14e-07	Adult brain genes
GAPDHP35	ENSG00000250982	16	28251014	28251989	21	5	134935	5.1667	1.19e-07	Cortical Neuron genes
MACF1	ENSG00000127603	1	39546988	39952849	632	63	134935	5.1618	1.22e-07	Cortical Neuron genes
TXNDC9	ENSG00000115514	2	99935445	99952925	67	17	134935	5.1504	1.3e-07	Cortical Neuron genes
SH2B1	ENSG00000178188	16	28858010	28885533	39	12	134935	5.1508	1.3e-07	Midbrain DA genes
TUFM	ENSG00000178952	16	28853732	28857729	27	8	134935	5.1449	1.34e-07	iPSC derived neuro genes
CDH24	ENSG00000139880	14	23516271	23526747	29	12	134935	5.1366	1.4e-07	Adult brain genes
EIF5B	ENSG00000158417	2	99953816	100000000	60	14	134935	5.1304	1.45e-07	Cortical Neuron genes
QPRT	ENSG00000103485	16	29690358	29710020	16	6	134935	5.1248	1.49e-07	Midbrain DA genes
MACF1	ENSG00000127603	1	39546988	39952849	531	37	134935	5.1176	1.55e-07	iPSC derived astro genes
MRPL30	ENSG00000185414	2	99797542	99814089	104	24	134935	5.1124	1.59e-07	Adult brain genes
APOBR	ENSG00000184730	16	28505970	28510291	37	10	134935	5.1124	1.59e-07	iPSC derived neuro genes
TMEM219	ENSG00000149932	16	29952206	29984373	14	5	134935	5.1117	1.6e-07	Cortical Neuron genes
TMEM219	ENSG00000149932	16	29952206	29984373	14	5	134935	5.1117	1.6e-07	Fetal brain genes
TMEM219	ENSG00000149932	16	29952206	29984373	14	5	134935	5.1117	1.6e-07	iPSC derived astro genes
TMEM219	ENSG00000149932	16	29952206	29984373	14	5	134935	5.1117	1.6e-07	iPSC derived neuro genes
LONRF2	ENSG00000170500	2	101000000	101000000	103	28	134935	5.1109	1.6e-07	iPSC derived neuro genes
TMEM219	ENSG00000149932	16	29952206	29984373	14	5	134935	5.1117	1.6e-07	Midbrain DA genes
TXNDC9	ENSG00000115514	2	99935445	99952925	126	28	134935	5.1003	1.7e-07	Midbrain DA genes
TMEM219	ENSG00000149932	16	29952206	29984373	18	7	134935	5.0848	1.84e-07	Adult brain genes
LOC101927314	ENSG00000271860	6	97731179	98847748	124	32	134935	5.0826	1.86e-07	Adult brain genes
TXNDC9	ENSG00000115514	2	99935445	99952925	112	24	134935	5.0809	1.88e-07	iPSC derived neuro genes
TLCD3B	ENSG00000149926	16	30035748	30042580	10	6	134935	5.0797	1.89e-07	iPSC derived astro genes
CDIPT	ENSG00000103502	16	29869678	29875057	36	12	134935	5.0742	1.95e-07	Midbrain DA genes
NPIPB11	ENSG00000254206	16	29392675	29415350	50	10	134935	5.0643	2.05e-07	Adult brain genes
ATXN2L	ENSG00000168488	16	28834369	28848558	11	5	134935	5.0554	2.15e-07	Midbrain DA genes
LOC101927314	ENSG00000271860	6	97731179	98847748	190	55	134935	5.0545	2.16e-07	iPSC derived astro genes
REV1	ENSG00000135945	2	100000000	100000000	16	5	134935	5.0524	2.18e-07	Fetal brain genes
TAOK2	ENSG00000149930	16	29984962	30003582	27	9	134935	5.0514	2.19e-07	Cortical Neuron genes
MACF1	ENSG00000127603	1	39546988	39952849	539	42	134935	5.0467	2.25e-07	Adult brain genes
NPIPB7	ENSG00000233232	16	28467693	28481868	77	26	134935	5.0336	2.41e-07	Fetal brain genes
MACF1	ENSG00000127603	1	39546988	39952849	470	38	134935	5.0251	2.52e-07	iPSC derived neuro genes
LOC101927314	ENSG00000271860	6	97731179	98847748	93	32	134935	5.0132	2.68e-07	Cortical Neuron genes
TAOK2	ENSG00000149930	16	29984962	30003582	30	10	134935	5.0122	2.69e-07	Adult brain genes
RNU6-608P	ENSG00000206654	1	39586612	39586715	101	28	134935	5.0061	2.78e-07	Cortical Neuron genes
TLCD3B	ENSG00000149926	16	30035748	30042580	6	3	134935	4.9979	2.9e-07	Cortical Neuron genes
TLCD3B	ENSG00000149926	16	30035748	30042580	6	3	134935	4.9979	2.9e-07	iPSC derived neuro genes
TLCD3B	ENSG00000149926	16	30035748	30042580	6	3	134935	4.9979	2.9e-07	Midbrain DA genes
TAOK2	ENSG00000149930	16	29984962	30003582	19	5	134935	4.9926	2.98e-07	Fetal brain genes
VWA3B	ENSG00000168658	2	98703655	98929409	290	46	134935	4.9891	3.03e-07	Adult brain genes
INPP4A	ENSG00000040933	2	99061317	99210853	317	47	134935	4.9893	3.03e-07	Midbrain DA genes
TAOK2	ENSG00000149930	16	29984962	30003582	20	5	134935	4.9873	3.06e-07	Midbrain DA genes
RABEP2	ENSG00000177548	16	28915742	28937073	19	9	134935	4.9843	3.11e-07	Cortical Neuron genes
R3HDM2-DT	ENSG00000258001	12	57824899	57827718	8	4	134935	4.9746	3.27e-07	Adult brain genes
R3HDM2-DT	ENSG00000258001	12	57824899	57827718	8	4	134935	4.9746	3.27e-07	Cortical Neuron genes
R3HDM2-DT	ENSG00000258001	12	57824899	57827718	8	4	134935	4.9746	3.27e-07	Fetal brain genes
R3HDM2-DT	ENSG00000258001	12	57824899	57827718	8	4	134935	4.9746	3.27e-07	iPSC derived astro genes
R3HDM2-DT	ENSG00000258001	12	57824899	57827718	8	4	134935	4.9746	3.27e-07	iPSC derived neuro genes
R3HDM2-DT	ENSG00000258001	12	57824899	57827718	8	4	134935	4.9746	3.27e-07	Midbrain DA genes
MIR2113	ENSG00000238367	6	98472407	98472497	8	4	134935	4.9706	3.34e-07	Adult brain genes
MIR2113	ENSG00000238367	6	98472407	98472497	8	4	134935	4.9706	3.34e-07	Cortical Neuron genes
REV1	ENSG00000135945	2	100000000	100000000	400	46	134935	4.965	3.43e-07	iPSC derived astro genes
TAOK2	ENSG00000149930	16	29984962	30003582	22	6	134935	4.9643	3.45e-07	iPSC derived astro genes
NPIPB10P	ENSG00000196796	16	29049976	29064047	34	13	134935	4.9627	3.48e-07	Adult brain genes
KCTD13	ENSG00000174943	16	29917657	29938356	43	9	134935	4.9611	3.5e-07	Midbrain DA genes
NPIPB7	ENSG00000233232	16	28467693	28481868	8	3	134935	4.9515	3.68e-07	iPSC derived neuro genes
MIR2113	ENSG00000238367	6	98472407	98472497	13	8	134935	4.9454	3.8e-07	Fetal brain genes
AJUBA	ENSG00000129474	14	23440383	23451851	39	14	134935	4.9431	3.84e-07	iPSC derived astro genes
KIF22	ENSG00000079616	16	29802040	29816706	30	11	134935	4.9373	3.96e-07	Adult brain genes
EIF5B	ENSG00000158417	2	99953816	100000000	45	11	134935	4.9351	4.01e-07	iPSC derived astro genes
EIF5B	ENSG00000158417	2	99953816	100000000	17	6	134935	4.9316	4.08e-07	Fetal brain genes
KIF22	ENSG00000079616	16	29802040	29816706	33	7	134935	4.9273	4.17e-07	Cortical Neuron genes
TRAJ47	ENSG00000211842	14	22961838	22961894	17	6	134935	4.9211	4.3e-07	Adult brain genes
AJUBA	ENSG00000129474	14	23440383	23451851	33	11	134935	4.9197	4.33e-07	iPSC derived neuro genes
CACNA1A	ENSG00000141837	19	13317256	13617317	538	119	134935	4.9061	4.65e-07	Fetal brain genes
CCDC18	ENSG00000122483	1	93645476	93744164	21	7	134935	4.904	4.7e-07	Cortical Neuron genes
CCDC18	ENSG00000122483	1	93645476	93744164	21	7	134935	4.904	4.7e-07	Fetal brain genes
TUFM	ENSG00000178952	16	28853732	28857729	5	2	134935	4.9013	4.76e-07	Adult brain genes
TUFM	ENSG00000178952	16	28853732	28857729	5	2	134935	4.9013	4.76e-07	Fetal brain genes
C19orf67	ENSG00000188032	19	14192431	14196574	2	1	134935	4.8936	4.95e-07	Adult brain genes
C19orf67	ENSG00000188032	19	14192431	14196574	2	1	134935	4.8936	4.95e-07	Cortical Neuron genes
C19orf67	ENSG00000188032	19	14192431	14196574	2	1	134935	4.8936	4.95e-07	Fetal brain genes
C19orf67	ENSG00000188032	19	14192431	14196574	2	1	134935	4.8936	4.95e-07	iPSC derived astro genes
C19orf67	ENSG00000188032	19	14192431	14196574	2	1	134935	4.8936	4.95e-07	iPSC derived neuro genes
KLHL32	ENSG00000186231	6	97372496	97588630	58	19	134935	4.8756	5.42e-07	iPSC derived neuro genes
SULT1A2	ENSG00000197165	16	28603264	28608430	11	4	134935	4.8602	5.86e-07	Adult brain genes
SULT1A2	ENSG00000197165	16	28603264	28608430	11	4	134935	4.8602	5.86e-07	Cortical Neuron genes
SULT1A2	ENSG00000197165	16	28603264	28608430	11	4	134935	4.8602	5.86e-07	Fetal brain genes
SULT1A2	ENSG00000197165	16	28603264	28608430	11	4	134935	4.8602	5.86e-07	iPSC derived astro genes
SULT1A2	ENSG00000197165	16	28603264	28608430	11	4	134935	4.8602	5.86e-07	iPSC derived neuro genes
SULT1A2	ENSG00000197165	16	28603264	28608430	11	4	134935	4.8602	5.86e-07	Midbrain DA genes
RNU6-159P	ENSG00000212382	16	27874572	27874677	48	16	134935	4.8537	6.06e-07	Adult brain genes
STAC3	ENSG00000185482	12	57637236	57644976	4	2	134935	4.8468	6.27e-07	Adult brain genes
PRMT5-DT	ENSG00000257285	14	23398818	23424771	50	12	134935	4.8367	6.6e-07	iPSC derived astro genes
CDIPT	ENSG00000103502	16	29869678	29875057	18	5	134935	4.8356	6.64e-07	Adult brain genes
TRD-AS1	ENSG00000251002	14	22849083	22951948	228	74	134935	4.8343	6.68e-07	iPSC derived neuro genes
LOC124903670	ENSG00000246465	16	28296206	28303385	54	12	134935	4.8219	7.11e-07	Fetal brain genes
AGAP1	ENSG00000157985	2	236000000	237000000	639	106	134935	4.817	7.29e-07	Fetal brain genes
TXNDC9	ENSG00000115514	2	99935445	99952925	161	38	134935	4.8024	7.84e-07	Fetal brain genes
TXNDC9	ENSG00000115514	2	99935445	99952925	8	4	134935	4.7944	8.16e-07	Adult brain genes
SMG1P2	ENSG00000205534	16	29538889	29606287	35	12	134935	4.7705	9.19e-07	iPSC derived neuro genes

## Sheet: ST9
Supplementary Table 9. Bonferroni significant results (P < 1.97E-05 to 7.41E-06) of S-PrediXcan analysis for delay discounting. Genes nearby GWAS-significant loci (see ST4) are in bold.
GENE_NAME	GENE	ZSCORE	P value	N_SNPS_USED	N_SNPS_IN_COV	N_SNPS_IN_MODEL	TISSUE
SULT1A1	ENSG00000196502.11	-5.84581	5.04e-09	26	37	37	Brain Caudate basal ganglia
TUFM	ENSG00000178952.10	5.81037	6.23e-09	31	44	44	Brain Nucleus accumbens basal ganglia
SH2B1	ENSG00000178188.14	-5.74436	9.23e-09	9	15	15	Brain Cerebellar Hemisphere
TUFM	ENSG00000178952.10	5.69272	1.25e-08	6	17	17	Brain Hippocampus
NPIPB7	ENSG00000233232.6	-5.67604	1.38e-08	3	8	8	Brain Putambasal ganglia
HAUS4	ENSG00000092036.18	5.67372	1.4e-08	13	21	21	Brain Cerebellum
RP11-1348G14.4	ENSG00000251417.2	-5.66976	1.43e-08	7	7	7	Brain Hippocampus
TUFM	ENSG00000178952.10	5.65742	1.54e-08	4	5	5	Brain Cortex
TUFM	ENSG00000178952.10	5.63487	1.75e-08	18	21	21	Brain Putambasal ganglia
TUFM	ENSG00000178952.10	5.62662	1.84e-08	19	27	27	Brain Amygdala
EIF3C	ENSG00000184110.14	5.60284	2.11e-08	2	12	12	Brain Hippocampus
NPIPB7	ENSG00000233232.6	-5.5683	2.57e-08	7	17	17	Brain Anterior cingulate cortex
TUFM	ENSG00000178952.10	5.56411	2.63e-08	6	7	7	Brain Frontal Cortex
NPIPB7	ENSG00000233232.6	-5.56375	2.64e-08	9	18	18	Brain Cerebellum
SH2B1	ENSG00000178188.14	-5.55209	2.82e-08	20	22	22	Brain Cerebellum
LAT	ENSG00000213658.11	5.54956	2.86e-08	18	26	26	Brain Putambasal ganglia
RP11-1348G14.4	ENSG00000251417.2	-5.54225	2.99e-08	30	40	40	Brain Cerebellar Hemisphere
TUFM	ENSG00000178952.10	5.51412	3.51e-08	24	33	33	Brain Caudate basal ganglia
HAUS4	ENSG00000092036.18	5.50875	3.61e-08	4	28	28	Brain Amygdala
INO80E	ENSG00000169592.14	-5.4769	4.33e-08	16	20	20	Brain Frontal Cortex
INO80E	ENSG00000169592.14	-5.46222	4.7e-08	49	58	58	Brain Cerebellar Hemisphere
NFATC2IP	ENSG00000176953.12	5.44525	5.17e-08	3	12	12	Brain Caudate basal ganglia
SULT1A2	ENSG00000197165.10	5.43544	5.47e-08	12	25	25	Brain Caudate basal ganglia
HAUS4	ENSG00000092036.18	5.42097	5.93e-08	9	24	24	Brain Frontal Cortex
INO80E	ENSG00000169592.14	-5.4122	6.23e-08	27	30	30	Brain Cerebellum
SULT1A2	ENSG00000197165.10	5.33278	9.67e-08	6	10	10	Brain Putambasal ganglia
NPIPB9	ENSG00000196993.8	-5.32266	1.02e-07	9	12	12	Brain Cerebellar Hemisphere
NPIPB9	ENSG00000196993.8	-5.31422	1.07e-07	19	23	23	Brain Caudate basal ganglia
EIF3C	ENSG00000184110.14	5.30997	1.1e-07	8	21	21	Brain Hypothalamus
INO80E	ENSG00000169592.14	-5.27719	1.31e-07	33	38	38	Brain Putambasal ganglia
SULT1A4	ENSG00000213648.10	5.25803	1.46e-07	6	10	10	Brain Spinal cord cervical
NUPR1	ENSG00000176046.8	5.22785	1.71e-07	9	17	17	Brain Cerebellar Hemisphere
YPEL3	ENSG00000090238.11	5.21853	1.8e-07	9	22	22	Brain Cerebellum
MAPK3	ENSG00000102882.11	-5.19895	2e-07	17	19	19	Brain Caudate basal ganglia
RP11-1348G14.4	ENSG00000251417.2	-5.13196	2.87e-07	14	19	19	Brain Nucleus accumbens basal ganglia
RP11-1348G14.4	ENSG00000251417.2	-5.10298	3.34e-07	20	25	25	Brain Hypothalamus
INO80E	ENSG00000169592.14	-5.08622	3.65e-07	29	32	32	Brain Caudate basal ganglia
RP11-131L12.3	ENSG00000275759.1	-5.06501	4.08e-07	42	51	51	Brain Cerebellum
NPIPB9	ENSG00000196993.8	-5.06493	4.09e-07	20	24	24	Brain Hippocampus
NPIPB9	ENSG00000196993.8	-5.05653	4.27e-07	12	16	16	Brain Cortex
RP11-1348G14.4	ENSG00000251417.2	-5.0268	4.99e-07	5	8	8	Brain Cortex
RP11-1348G14.4	ENSG00000251417.2	-5.00709	5.53e-07	24	27	27	Brain Putambasal ganglia
INO80E	ENSG00000169592.14	-4.98402	6.23e-07	32	35	35	Brain Cortex
GBX2	ENSG00000168505.6	-4.88595	1.03e-06	20	26	26	Brain Putambasal ganglia
SULT1A1	ENSG00000196502.11	-4.83038	1.36e-06	18	28	28	Brain Hypothalamus
SULT1A1	ENSG00000196502.11	-4.80862	1.52e-06	25	61	61	Brain Cerebellar Hemisphere
AC109826.1	ENSG00000226791.6	-4.79736	1.61e-06	41	44	44	Brain Anterior cingulate cortex
SULT1A2	ENSG00000197165.10	4.79766	1.61e-06	16	33	33	Brain Hippocampus
LYG1	ENSG00000144214.9	4.78677	1.69e-06	23	47	47	Brain Cortex
SULT1A1	ENSG00000196502.11	-4.74972	2.04e-06	7	18	18	Brain Anterior cingulate cortex
NPIPB7	ENSG00000233232.6	-4.73934	2.14e-06	16	26	26	Brain Hippocampus
BOLA2	ENSG00000183336.8	-4.68068	2.86e-06	7	14	14	Brain Cerebellar Hemisphere
AC109826.1	ENSG00000226791.6	-4.67635	2.92e-06	27	28	28	Brain Cortex
NPIPB6	ENSG00000198156.10	4.67288	2.97e-06	9	19	19	Brain Caudate basal ganglia
CYB561D2	ENSG00000114395.10	-4.66965	3.02e-06	36	45	45	Brain Cortex
GNAQ	ENSG00000156052.10	-4.659	3.18e-06	1	32	32	Brain Cerebellar Hemisphere
GNAQ	ENSG00000156052.10	-4.659	3.18e-06	1	23	23	Brain Cerebellum
SULT1A2	ENSG00000197165.10	4.61973	3.84e-06	19	27	27	Brain Amygdala
CCDC18	ENSG00000122483.17	-4.58813	4.47e-06	24	28	28	Brain Cortex
CCDC18	ENSG00000122483.17	-4.58652	4.51e-06	23	26	26	Brain Nucleus accumbens basal ganglia
SULT1A1	ENSG00000196502.11	-4.58166	4.61e-06	19	32	32	Brain Amygdala
NPIPB6	ENSG00000198156.10	4.56616	4.97e-06	5	5	5	Brain Cerebellum
LYG1	ENSG00000144214.9	4.56528	4.99e-06	25	30	30	Brain Cerebellum
RP11-1348G14.4	ENSG00000251417.2	-4.55696	5.19e-06	26	34	34	Brain Anterior cingulate cortex
EIF3CL	ENSG00000205609.12	4.54963	5.37e-06	5	8	8	Brain Amygdala
SULT1A2	ENSG00000197165.10	4.5288	5.93e-06	15	27	27	Brain Spinal cord cervical
TMED5	ENSG00000117500.12	-4.52799	5.95e-06	30	36	36	Brain Frontal Cortex
MSL1	ENSG00000188895.11	-4.52531	6.03e-06	29	35	35	Brain Amygdala
KCTD13	ENSG00000174943.9	4.517	6.27e-06	1	4	4	Brain Nucleus accumbens basal ganglia
BRSK1	ENSG00000160469.16	-4.47349	7.7e-06	10	12	12	Brain Cortex
BMP8A	ENSG00000183682.7	4.46039	8.18e-06	6	10	10	Brain Hypothalamus
ASPHD1	ENSG00000174939.10	4.43736	9.11e-06	11	12	12	Brain Hippocampus
NPIPB7	ENSG00000233232.6	-4.42577	9.61e-06	23	35	35	Brain Nucleus accumbens basal ganglia
VWA3B	ENSG00000168658.18	4.30768	1.65e-05	26	28	28	Brain Amygdala
n_snps_used: number of snps in the intersection of GWAS and model; n_snps_in_cov: number of snps in the LD compilation; n_snps_in_model: number of snps in the model

[truncated: 10 more sheets: ST10, ST11, ST12, ST13, ST14, ST15, ST16, ST17, ST18, ST19]
